# Supplementary material for: Pathophysiological subtypes of mild cognitive impairment due to Alzheimer’s disease identified by CSF proteomics
Source: Transl Neurodegener. 2024 Apr 9;13:19. doi: 10.1186/s40035-024-00412-1 (PMC11003166; doi:10.1186/s40035-024-00412-1)
Supplement: Supplementary file 2 — Additional file 2: Table S1. Detailed participant description (with effect size). Table S2. Average (SD) protein levels for MCI groups of CCC (517 proteins) and EMIF-AD (570 proteins) cohorts and statistical analysis. Table S3. GO Reactome overrepresentation analysis for all 517 and 570 proteins from CCC and EMIF-AD cohorts, respectively, evaluated on this study. Table S4. GO Panther overrepresentation Fisher test for all proteins identified for CCC cohort (517) and evaluated in EMIF-AD cohort (570) with FDR correction. Table S5. Proteins resulting from the PLS-DA multivariate analysis for CCC (164) and EMIF-AD (170) cohorts. Table S6. GO Panther overrepresentation Fisher test for proteins resulting from PLS-DA analysis of CCC (164) and EMIF-AD (170) cohorts with FDR correction. Table S7. nNMF fit criteria on PLS-DA-selected proteins from each cohort. Table S8. Clusters from CCC and EMIF-AD cohorts. Three-cluster solution. Table S9. GO Panther overrepresentation Fisher test for proteins from each cluster from CCC or EMIF-AD cohort with FDR correction. Tree-cluster solution. Table S10. Clusters from CCC and EMIF-AD cohorts. Two-cluster solution. Table S11. GO Panther overrepresentation Fisher test for proteins from each cluster from CCC or EMIF-AD cohort with FDR correction. Table S12. Clinical and demographic comparisons of patients between clusters and cohorts. [file 40035_2024_412_MOESM2_ESM.xlsx]

## Sheet: Supplementary table  S1
Supplementary Table S1. Participant description (with effect size)
Descriptive	CCC (n=68)					EMIF-AD (n=194)
N=262	All	MCI-Other	MCIAD	Effect size [CI(95%)]		All	MCI-Other	MCIAD	Effect size [CI(95%)]
Participants, n (%)	68 (100)	23 (33.8)	45 (66.2)			194 (100)	102 (52.6)	92 (47.4)
Female, n (%)	38 (55.9)	12 (52.2)	26 (57.8)	0.056 (negligible)	[-0.198-0.303]	106 (54.6)	55 (53.9)	51 (55.4)	0.005 (negligible)	[-0.136-0.146]
Age, mean (SD)	67.0 (8.4)	62.2 (11.0)	69.4 (5.4)**	1.308 (large)	[0.756-1.860]	67.6 (8.2)	64.6 (8.5)	71.0 (6.3)***	1.009 (large)	[0.708-1.311]
MMSE, mean (SD)	26.1 (2.5)	27.3 (2.5)	25.4 (2.4)*	0.657 (medium)	[0.139-1.175]	26.8 (2.6)	27.2 (2.4)	26.4 (2.7)*	0.304 (small)	[0.019-0.590]
CSF tTau pg/ml, mean (SD)	578.2 (420.5)	250.9 (78.4)	745.5 (426.1)***	1.147 (large)	[0.606-1.689]	373.0 (260.1)	234.4 (127.1)	526.7 (283.3)***	1.028 (large)	[0.726-1.330]
CSF pTau pg/ml, mean (SD)	68.8 (37.1)	38.6 (12.3)	84.2 (36.0)***	1.250 (large)	[0.701-1.798]	61.1 (31.4)	45.0 (19.1)	80.0 (32.2)***	1.081 (large)	[0.777-1.385]
CSF Aβ42 pg/ml, mean (SD)	621.6 (234.2)	870.5 (243.1)	487.7 (92.9)***	2.372 (large)	[1.726-3.018]	753.5 (376.3)	992.9 (357.1)	487.7 (152.0)***	1.801 (large)	[1.464-2.138]
MMSE= Mini-Mental State Examination.
Groups were compared with χ2 tests or unpaired two samples Student’s t-test when appropriate:
* P <0.05, ** P <0.01, ***P < 0.001 for MCIOther versus MCIAD within the cohort.
Effect size was calculated as Cliff's Delta coefficient for Gender.
For all other variables Hedge's D effect size for independent samples was determined.
CSF biomarkers cut-off values were considered according to different centers.

## Sheet: Supplementary table S2 
Supplementary table S2. Average (SD) protein levels for MCI groups of CCC (517 proteins) and EMIF-AD (570 proteins) cohorts and statistical analysis. MCI-AD Z-score values are scaled according to the mean (SD) of the MCI-Other group per cohort.
Cohort	Protein name	Uniprot	Gene	Name	MCI-Other	SD	MCI-AD	SD	MCI-AD Z-score	SD	Effect size	Fold Change	log2(FC)	p.ajusted (<0.1)	[-LOG10(p)]	t.stat	p.value (<0.1)	[-LOG10(p)]	FDR
CCC	1433G_HUMAN	P61981	YWHAG	14-3-3 protein gamma (Protein kinase C inhibitor protein 1) (KCIP-1) [Cleaved into: 14-3-3 protein gamma, N-terminally processed]	0.273793	0.162773	0.32228	0.198232	0.297879	1.21784	0.268621	1.1771	0.23523
CCC	1433Z_HUMAN	P63104	YWHAZ	14-3-3 protein zeta/delta (Protein kinase C inhibitor protein 1) (KCIP-1)	0.26478	0.189303	0.328831	0.251224	0.338348	1.3271	0.290789	1.2419	0.31255
CCC	A1AG1_HUMAN	P02763	ORM1	Alpha-1-acid glycoprotein 1 (AGP 1) (Orosomucoid-1) (OMD 1)	0.510447	0.265481	0.200815	0.123066	-1.16631	0.46356	-1.5938	0.3935	-1.3456	1.8309e-06	5.7373	-5.1979	1.8245e-05	4.7388	0.0013475
CCC	A1AG2_HUMAN	P19652	ORM2	Alpha-1-acid glycoprotein 2 (AGP 2) (Orosomucoid-2) (OMD 2)	0.473429	0.246178	0.312007	0.105714	-0.655711	0.429421	-0.91745	0.65966	-0.6002	0.0080233	2.0956	-2.9395	0.0068027	2.1673	0.076265
CCC	A1AT_HUMAN	P01009	SERPINA1	Alpha-1-antitrypsin (Alpha-1 protease inhibitor) (Alpha-1-antiproteinase) (Serpin A1) [Cleaved into: Short peptide from AAT (SPAAT)]	0.364481	0.148774	0.373484	0.201856	0.060519	1.3568	0.051357	1.0251	0.035807
CCC	A1BG_HUMAN	P04217	A1BG	Alpha-1B-glycoprotein (Alpha-1-B glycoprotein)	0.371001	0.216076	0.266826	0.126768	-0.482125	0.586685	-0.607713	0.71996	-0.47401	0.098533	1.0064
CCC	A2AP_HUMAN	P08697	SERPINF2	Alpha-2-antiplasmin (Alpha-2-AP) (Alpha-2-plasmin inhibitor) (Alpha-2-PI) (Serpin F2)	0.505934	0.25556	0.398063	0.217106	-0.422095	0.849528	-0.456435	0.7861	-0.34722
CCC	A2GL_HUMAN	P02750	LRG1	Leucine-rich alpha-2-glycoprotein (LRG)	0.479244	0.220158	0.240963	0.12644	-1.08232	0.574313	-1.37497	0.50313	-0.99099	3.165e-05	4.4996	-4.7019	5.6297e-05	4.2495	0.0029105
CCC	A2MG_HUMAN	P01023	A2M	Alpha-2-macroglobulin (Alpha-2-M) (C3 and PZP-like alpha-2-macroglobulin domain-containing protein 5)	0.47122	0.206145	0.388802	0.202195	-0.399808	0.980836	-0.403676	0.82556	-0.27655
CCC	A4_HUMAN	P05067	APP	Amyloid-beta precursor protein (APP) (ABPP) (APPI) (Alzheimer disease amyloid A4 protein homolog) (Alzheimer disease amyloid protein) (Amyloid precursor protein) (Amyloid-beta (A4) precursor protein) (Amyloid-beta A4 protein) (Cerebral vascular amyloid peptide) (CVAP) (PreA4) (Protease nexin-II) (PN-II) [Cleaved into: N-APP; Soluble APP-alpha (S-APP-alpha); Soluble APP-beta (S-APP-beta); C99 (Bet…	0.360945	0.181148	0.404137	0.219397	0.238434	1.21115	0.215665	1.1198	0.16319
CCC	AACT_HUMAN	P01011	SERPINA3	Alpha-1-antichymotrypsin (ACT) (Cell growth-inhibiting gene 24/25 protein) (Serpin A3) [Cleaved into: Alpha-1-antichymotrypsin His-Pro-less]	0.427862	0.254308	0.416646	0.168893	-0.0441018	0.66413	-0.0530029	0.97407	-0.037905
CCC	AATC_HUMAN	P17174	GOT1	Aspartate aminotransferase, cytoplasmic (cAspAT) (EC 2.6.1.1) (EC 2.6.1.3) (Cysteine aminotransferase, cytoplasmic) (Cysteine transaminase, cytoplasmic) (cCAT) (Glutamate oxaloacetate transaminase 1) (Transaminase A)	0.398861	0.223563	0.376698	0.224549	-0.0991356	1.00441	-0.0989175	0.94531	-0.081134
CCC	AATM_HUMAN	P00505	GOT2	Aspartate aminotransferase, mitochondrial (mAspAT) (EC 2.6.1.1) (EC 2.6.1.7) (Fatty acid-binding protein) (FABP-1) (Glutamate oxaloacetate transaminase 2) (Kynurenine aminotransferase 4) (Kynurenine aminotransferase IV) (Kynurenine--oxoglutarate transaminase 4) (Kynurenine--oxoglutarate transaminase IV) (Plasma membrane-associated fatty acid-binding protein) (FABPpm) (Transaminase A)	0.10929	0.199873	0.0634079	0.0944089	-0.229558	0.472344	-0.311826	0.58067	-0.7842
CCC	ACTG_HUMAN	P63261	ACTG1	Actin, cytoplasmic 2 (Gamma-actin) [Cleaved into: Actin, cytoplasmic 2, N-terminally processed]	0.38683	0.198861	0.380166	0.214169	-0.0335099	1.07698	-0.0322679	0.98329	-0.024318
CCC	ACTS_HUMAN	P68133	ACTA1	Actin, alpha skeletal muscle (Alpha-actin-1) [Cleaved into: Actin, alpha skeletal muscle, intermediate form]	0.386546	0.166234	0.264176	0.169449	-0.736132	1.01934	-0.729081	0.68359	-0.5488	0.053052	1.2753	-2.8001	0.0075161	2.124	0.077717
CCC	ACYP2_HUMAN	P14621	ACYP2	Acylphosphatase-2 (EC 3.6.1.7) (Acylphosphatase, muscle type isozyme) (Acylphosphate phosphohydrolase 2)	0.28845	0.238146	0.151125	0.117866	-0.576641	0.494932	-0.771461	0.52442	-0.9312	0.029769	1.5262
CCC	ADIPO_HUMAN	Q15848	ADIPOQ	Adiponectin (30 kDa adipocyte complement-related protein) (Adipocyte complement-related 30 kDa protein) (ACRP30) (Adipocyte, C1q and collagen domain-containing protein) (Adipose most abundant gene transcript 1 protein) (apM-1) (Gelatin-binding protein)	0.294388	0.28434	0.201128	0.231152	-0.327989	0.812943	-0.36183	0.68328	-0.54946
CCC	AEBP1_HUMAN	Q8IUX7	AEBP1	Adipocyte enhancer-binding protein 1 (AE-binding protein 1) (Aortic carboxypeptidase-like protein)	0.340786	0.165981	0.233751	0.184226	-0.644866	1.10993	-0.611269	0.68603	-0.54367
CCC	AFAM_HUMAN	P43652	AFM	Afamin (Alpha-albumin) (Alpha-Alb)	0.441424	0.233601	0.315582	0.190045	-0.538702	0.813542	-0.594088	0.71519	-0.4836
CCC	AGRB1_HUMAN	O14514	ADGRB1	Adhesion G protein-coupled receptor B1 (Brain-specific angiogenesis inhibitor 1) [Cleaved into: Vasculostatin-40 (Vstat40); Vasculostatin-120 (Vstat120)]	0.106444	0.0790846	0.128854	0.198707	0.28336	2.51259	0.16134	1.2084	0.27315
CCC	AGRIN_HUMAN	O00468	AGRN	Agrin [Cleaved into: Agrin N-terminal 110 kDa subunit; Agrin C-terminal 110 kDa subunit; Agrin C-terminal 90 kDa fragment (C90); Agrin C-terminal 22 kDa fragment (C22)]	0.34102	0.209835	0.317519	0.217487	-0.111996	1.03647	-0.109991	0.93166	-0.10213
CCC	ALBU_HUMAN	P02768	ALB	Albumin	0.443954	0.323678	0.60655	0.260395	0.50234	0.804488	0.556768	1.3662	0.45021
CCC	ALDOA_HUMAN	P04075	ALDOA	Fructose-bisphosphate aldolase A (EC 4.1.2.13) (Lung cancer antigen NY-LU-1) (Muscle-type aldolase)	0.157207	0.0735644	0.181962	0.169142	0.336514	2.29923	0.203995	1.1582	0.21183
CCC	ALDOC_HUMAN	P09972	ALDOC	Fructose-bisphosphate aldolase C (EC 4.1.2.13) (Brain-type aldolase)	0.362031	0.1386	0.339574	0.187424	-0.162026	1.35227	-0.137761	0.93911	-0.090635
CCC	ALS_HUMAN	P35858	IGFALS	Insulin-like growth factor-binding protein complex acid labile subunit (ALS)	0.499574	0.214823	0.319177	0.184535	-0.83975	0.85901	-0.903438	0.63926	-0.64552	0.011561	1.937	-3.3645	0.001745	2.7582	0.033414
CCC	AMBP_HUMAN	P02760	AMBP	Protein AMBP (Protein HC) [Cleaved into: Alpha-1-microglobulin (EC 1.6.2.-) (Alpha-1 microglycoprotein) (Complex-forming glycoprotein heterogeneous in charge); Inter-alpha-trypsin inhibitor light chain (ITI-LC) (Bikunin) (EDC1) (HI-30) (Uronic-acid-rich protein); Trypstatin]	0.496516	0.251467	0.322355	0.165531	-0.692576	0.658259	-0.835305	0.64963	-0.62231	0.018781	1.7263	-2.943	0.0060281	2.2198	0.072478
CCC	AMD_HUMAN	P19021	PAM	Peptidyl-glycine alpha-amidating monooxygenase (PAM) [Includes: Peptidylglycine alpha-hydroxylating monooxygenase (PHM) (EC 1.14.17.3); Peptidyl-alpha-hydroxyglycine alpha-amidating lyase (EC 4.3.2.5) (Peptidylamidoglycolate lyase) (PAL)]	0.45926	0.172921	0.423902	0.23963	-0.204473	1.38578	-0.17141	0.92303	-0.11555
CCC	ANGI_HUMAN	P03950	ANG	Angiogenin (EC 3.1.27.-) (Ribonuclease 5) (RNase 5)	0.0774384	0.108529	0.158368	0.256718	0.745695	2.36543	0.44315	2.0449	1.032
CCC	ANGT_HUMAN	P01019	AGT	Angiotensinogen (Serpin A8) [Cleaved into: Angiotensin-1 (Angiotensin 1-10) (Angiotensin I) (Ang I); Angiotensin-2 (Angiotensin 1-8) (Angiotensin II) (Ang II); Angiotensin-3 (Angiotensin 2-8) (Angiotensin III) (Ang III) (Des-Asp[1]-angiotensin II); Angiotensin-4 (Angiotensin 3-8) (Angiotensin IV) (Ang IV); Angiotensin 1-9; Angiotensin 1-7; Angiotensin 1-5; Angiotensin 1-4]	0.411416	0.238081	0.37345	0.208368	-0.159465	0.875198	-0.170079	0.90759	-0.13989
CCC	ANT3_HUMAN	P01008	SERPINC1	Antithrombin-III (ATIII) (Serpin C1)	0.485973	0.207096	0.294993	0.118453	-0.922177	0.571973	-1.17327	0.60766	-0.71866	0.0004313	3.3652	-4.0069	0.00038713	3.4121	0.012509
CCC	ANXA2_HUMAN	P07355	ANXA2	Annexin A2 (Annexin II) (Annexin-2) (Calpactin I heavy chain) (Calpactin-1 heavy chain) (Chromobindin-8) (Lipocortin II) (Placental anticoagulant protein IV) (PAP-IV) (Protein I) (p36)	0.42517	0.160561	0.418606	0.251261	-0.0408865	1.5649	-0.0318815	0.98497	-0.02185
CCC	AP2B1_HUMAN	P63010	AP2B1	AP-2 complex subunit beta (AP105B) (Adaptor protein complex AP-2 subunit beta) (Adaptor-related protein complex 2 subunit beta) (Beta-2-adaptin) (Beta-adaptin) (Clathrin assembly protein complex 2 beta large chain) (Plasma membrane adaptor HA2/AP2 adaptin beta subunit)	0.359709	0.241921	0.265864	0.206847	-0.387913	0.85502	-0.418231	0.73947	-0.43543
CCC	APLP1_HUMAN	P51693	APLP1	Amyloid beta precursor like protein 1 (Amyloid beta (A4) precursor-like protein 1) (Amyloid-like protein 1) (APLP) (APLP-1) [Cleaved into: C30]	0.572281	0.234572	0.432244	0.210359	-0.596991	0.896777	-0.62948	0.75579	-0.40394	0.098533	1.0064
CCC	APLP2_HUMAN	Q06481	APLP2	Amyloid beta precursor like protein 2 (APPH) (Amyloid beta (A4) precursor-like protein 2) (Amyloid protein homolog) (Amyloid-like protein 2) (APLP-2) (CDEI box-binding protein) (CDEBP) (Sperm membrane protein YWK-II)	0.432499	0.259159	0.324997	0.135061	-0.414808	0.52115	-0.545387	0.75267	-0.40991
CCC	APOA1_HUMAN	P02647	APOA1	Apolipoprotein A-I (Apo-AI) (ApoA-I) (Apolipoprotein A1) [Cleaved into: Proapolipoprotein A-I (ProapoA-I); Truncated apolipoprotein A-I (Apolipoprotein A-I(1-242))]	0.542489	0.21503	0.264446	0.109581	-1.29304	0.509608	-1.71308	0.48812	-1.0347	4.7844e-07	6.3202	-5.7035	4.2023e-06	5.3765	0.00043452
CCC	APOA2_HUMAN	P02652	APOA2	Apolipoprotein A-II (Apo-AII) (ApoA-II) (Apolipoprotein A2) [Cleaved into: Proapolipoprotein A-II (ProapoA-II); Truncated apolipoprotein A-II (Apolipoprotein A-II(1-76))]	0.483846	0.205866	0.458826	0.237237	-0.121537	1.15239	-0.112932	0.94883	-0.075779
CCC	APOA4_HUMAN	P06727	APOA4	Apolipoprotein A-IV (Apo-AIV) (ApoA-IV) (Apolipoprotein A4)	0.501529	0.254672	0.254898	0.126418	-0.968426	0.496394	-1.29435	0.50899	-0.9743	9.6495e-05	4.0155	-4.2822	0.00020274	3.6931	0.0080628
CCC	APOB_HUMAN	P04114	APOB	Apolipoprotein B-100 (Apo B-100) [Cleaved into: Apolipoprotein B-48 (Apo B-48)]	0.272302	0.219221	0.198184	0.0998601	-0.338098	0.455523	-0.464572	0.72888	-0.45625
CCC	APOC1_HUMAN	P02654	APOC1	Apolipoprotein C-I (Apo-CI) (ApoC-I) (Apolipoprotein C1) [Cleaved into: Truncated apolipoprotein C-I]	0.21671	0.192681	0.231669	0.246038	0.0776323	1.27692	0.0681908	1.0692	0.096567
CCC	APOC2_HUMAN	P02655	APOC2	Apolipoprotein C-II (Apo-CII) (ApoC-II) (Apolipoprotein C2) [Cleaved into: Proapolipoprotein C-II (ProapoC-II)]	0.18515	0.110205	0.211078	0.244598	0.235272	2.21949	0.146155	1.1423	0.19192
CCC	APOD_HUMAN	P05090	APOD	Apolipoprotein D (Apo-D) (ApoD)	0.278322	0.220806	0.212367	0.2168	-0.298699	0.981855	-0.301434	0.76306	-0.39013
CCC	APOE_HUMAN	P02649	APOE	Apolipoprotein E (Apo-E)	0.49101	0.175654	0.531495	0.233999	0.230486	1.33216	0.197659	1.0835	0.11573
CCC	APOH_HUMAN	P02749	APOH	Beta-2-glycoprotein 1 (APC inhibitor) (Activated protein C-binding protein) (Anticardiolipin cofactor) (Apolipoprotein H) (Apo-H) (Beta-2-glycoprotein I) (B2GPI) (Beta(2)GPI)	0.432659	0.155482	0.350122	0.236804	-0.530852	1.52303	-0.420805	0.80977	-0.30441
CCC	APOL1_HUMAN	O14791	APOL1	Apolipoprotein L1 (Apolipoprotein L) (Apo-L) (ApoL) (Apolipoprotein L-I) (ApoL-I)	0.487499	0.28674	0.23949	0.152577	-0.864928	0.532108	-1.12907	0.49145	-1.0249	0.00076713	3.1151	-3.796	0.00071251	3.1472	0.016744
CCC	ASPG_HUMAN	P20933	AGA	N(4)-(beta-N-acetylglucosaminyl)-L-asparaginase (EC 3.5.1.26) (Aspartylglucosaminidase) (Glycosylasparaginase) (N4-(N-acetyl-beta-glucosaminyl)-L-asparagine amidase) [Cleaved into: Glycosylasparaginase alpha chain; Glycosylasparaginase beta chain]	0.163291	0.140869	0.254358	0.239504	0.646469	1.70019	0.478832	1.5575	0.63924
CCC	ATRN_HUMAN	O75882	ATRN	Attractin (DPPT-L) (Mahogany homolog)	0.368695	0.242453	0.290669	0.176936	-0.32182	0.729777	-0.372094	0.78854	-0.34274
CCC	B2MG_HUMAN	P61769	B2M	Beta-2-microglobulin [Cleaved into: Beta-2-microglobulin form pI 5.3]	0.393261	0.212916	0.458031	0.222923	0.304206	1.047	0.297222	1.1643	0.21945
CCC	B4GA1_HUMAN	O43505	B4GAT1	Beta-1,4-glucuronyltransferase 1 (EC 2.4.1.-) (I-beta-1,3-N-acetylglucosaminyltransferase) (iGnT) (N-acetyllactosaminide beta-1,3-N-acetylglucosaminyltransferase) (Poly-N-acetyllactosamine extension enzyme) (UDP-GlcNAc:betaGal beta-1,3-N-acetylglucosaminyltransferase 1)	0.401596	0.171263	0.501403	0.219531	0.582769	1.28184	0.510789	1.2447	0.31583
CCC	BGH3_HUMAN	Q15582	TGFBI	Transforming growth factor-beta-induced protein ig-h3 (Beta ig-h3) (Kerato-epithelin) (RGD-containing collagen-associated protein) (RGD-CAP)	0.39325	0.225815	0.411714	0.252706	0.0817698	1.11909	0.0771745	1.0472	0.066544
CCC	BIP_HUMAN	P11021	HSPA5	Endoplasmic reticulum chaperone BiP (EC 3.6.4.10) (78 kDa glucose-regulated protein) (GRP-78) (Binding-immunoglobulin protein) (BiP) (Heat shock protein 70 family protein 5) (HSP70 family protein 5) (Heat shock protein family A member 5) (Immunoglobulin heavy chain-binding protein)	0.373596	0.225581	0.364753	0.290832	-0.0391972	1.28926	-0.0342445	0.97683	-0.033828
CCC	BTD_HUMAN	P43251	BTD	Biotinidase (Biotinase) (EC 3.5.1.12)	0.499364	0.20483	0.469733	0.207428	-0.144661	1.01268	-0.143749	0.94094	-0.087825
CCC	C163A_HUMAN	Q86VB7	CD163	Scavenger receptor cysteine-rich type 1 protein M130 (Hemoglobin scavenger receptor) (CD antigen CD163) [Cleaved into: Soluble CD163 (sCD163)]	0.374615	0.195389	0.283236	0.184578	-0.467681	0.944668	-0.480989	0.75675	-0.40211
CCC	C1QA_HUMAN	P02745	C1QA	Complement C1q subcomponent subunit A	0.543634	0.301587	0.37657	0.252927	-0.55395	0.838655	-0.60256	0.69281	-0.52947
CCC	C1QB_HUMAN	P02746	C1QB	Complement C1q subcomponent subunit B	0.392516	0.25203	0.326238	0.21124	-0.262974	0.838154	-0.286128	0.8314	-0.26638
CCC	C1QC_HUMAN	P02747	C1QC	Complement C1q subcomponent subunit C	0.207466	0.129247	0.421039	0.18803	1.65245	1.45482	1.34629	2.0263	1.0189	0.00039327	3.4053	5.4046	1.186e-06	5.9259	0.00019296
CCC	C1QT1_HUMAN	Q9BXJ1	C1QTNF1	Complement C1q tumor necrosis factor-related protein 1 (G protein-coupled receptor-interacting protein) (GIP)	0.445435	0.203568	0.276258	0.170574	-0.831057	0.837921	-0.904344	0.62029	-0.68899	0.011457	1.9409	-3.3531	0.0018258	2.7386	0.033712
CCC	C1QT3_HUMAN	Q9BXJ4	C1QTNF3	Complement C1q tumor necrosis factor-related protein 3 (Collagenous repeat-containing sequence 26 kDa protein) (CORS26) (Secretory protein CORS26)	0.281029	0.208282	0.183411	0.132098	-0.468677	0.634225	-0.573578	0.65332	-0.61413
CCC	C1R_HUMAN	P00736	C1R	Complement C1r subcomponent (EC 3.4.21.41) (Complement component 1 subcomponent r) [Cleaved into: Complement C1r subcomponent heavy chain; Complement C1r subcomponent light chain]	0.385096	0.183401	0.375258	0.198037	-0.0536411	1.0798	-0.051583	0.9747	-0.036972
CCC	C1RL_HUMAN	Q9NZP8	C1RL	Complement C1r subcomponent-like protein (C1r-LP) (C1r-like protein) (EC 3.4.21.-) (C1r-like serine protease analog protein) (CLSPa)	0.272531	0.119533	0.167672	0.166206	-0.877237	1.39046	-0.733948	0.61528	-0.70068	0.070159	1.1539	-2.9338	0.0047898	2.3197	0.066927
CCC	C1S_HUMAN	P09871	C1S	Complement C1s subcomponent (EC 3.4.21.42) (C1 esterase) (Complement component 1 subcomponent s) [Cleaved into: Complement C1s subcomponent heavy chain; Complement C1s subcomponent light chain]	0.329783	0.19072	0.327352	0.198932	-0.0127489	1.04306	-0.0124802	0.99248	-0.01089
CCC	C4BPA_HUMAN	P04003	C4BPA	C4b-binding protein alpha chain (C4bp) (Proline-rich protein) (PRP)	0.345593	0.258562	0.239798	0.128004	-0.409164	0.495061	-0.547354	0.69348	-0.52808
CCC	CA2D1_HUMAN	P54289	CACNA2D1	Voltage-dependent calcium channel subunit alpha-2/delta-1 (Voltage-gated calcium channel subunit alpha-2/delta-1) [Cleaved into: Voltage-dependent calcium channel subunit alpha-2-1; Voltage-dependent calcium channel subunit delta-1]	0.500114	0.201584	0.334609	0.21021	-0.821022	1.04279	-0.803824	0.6693	-0.57928	0.034385	1.4636	-3.0982	0.0033276	2.4779	0.053762
CCC	CA2D2_HUMAN	Q9NY47	CACNA2D2	Voltage-dependent calcium channel subunit alpha-2/delta-2 (Voltage-gated calcium channel subunit alpha-2/delta-2) [Cleaved into: Voltage-dependent calcium channel subunit alpha-2-2; Voltage-dependent calcium channel subunit delta-2]	0.327058	0.281206	0.21816	0.248052	-0.387254	0.882102	-0.411512	0.66706	-0.58412	0.030579	1.5146
CCC	CAD13_HUMAN	P55290	CDH13	Cadherin-13 (Heart cadherin) (H-cadherin) (P105) (Truncated cadherin) (T-cad) (T-cadherin)	0.144529	0.0839038	0.130937	0.155226	-0.161996	1.85005	-0.113679	0.90518	-0.14373
CCC	CAD15_HUMAN	P55291	CDH15	Cadherin-15 (Cadherin-14) (Muscle cadherin) (M-cadherin)	0.287768	0.287805	0.320438	0.336082	0.113515	1.16774	0.104731	1.1137	0.15531
CCC	CADH2_HUMAN	P19022	CDH2	Cadherin-2 (CDw325) (Neural cadherin) (N-cadherin) (CD antigen CD325)	0.2608	0.190982	0.151197	0.0947592	-0.573894	0.496168	-0.767151	0.58001	-0.78586
CCC	CADH6_HUMAN	P55285	CDH6	Cadherin-6 (Kidney cadherin) (K-cadherin)	0.0780337	0.201008	0.0341201	0.0293562	-0.218467	0.146045	-0.381254	0.43727	-1.1934
CCC	CADM2_HUMAN	Q8N3J6	CADM2	Cell adhesion molecule 2 (Immunoglobulin superfamily member 4D) (IgSF4D) (Nectin-like protein 3) (NECL-3) (Synaptic cell adhesion molecule 2) (SynCAM 2)	0.015181	0.0300764	0.0349424	0.146878	0.65704	4.88351	0.22335	2.3017	1.2027
CCC	CADM3_HUMAN	Q8N126	CADM3	Cell adhesion molecule 3 (Brain immunoglobulin receptor) (Immunoglobulin superfamily member 4B) (IgSF4B) (Nectin-like protein 1) (NECL-1) (Synaptic cell adhesion molecule 3) (SynCAM3) (TSLC1-like protein 1) (TSLL1)	0.344244	0.156815	0.33927	0.226116	-0.0317151	1.44193	-0.0259755	0.98621	-0.020033
CCC	CADM4_HUMAN	Q8NFZ8	CADM4	Cell adhesion molecule 4 (Immunoglobulin superfamily member 4C) (IgSF4C) (Nectin-like protein 4) (NECL-4) (TSLC1-like protein 2)	0.188278	0.187169	0.161266	0.0661875	-0.144318	0.353623	-0.213233	0.85661	-0.22329
CCC	CAH1_HUMAN	P00915	CA1	Carbonic anhydrase 1 (EC 4.2.1.1) (Carbonate dehydratase I) (Carbonic anhydrase B) (CAB) (Carbonic anhydrase I) (CA-I) (Cyanamide hydratase CA1) (EC 4.2.1.69)	0.259776	0.203997	0.220684	0.145426	-0.191632	0.712883	-0.223754	0.85005	-0.23438
CCC	CAH4_HUMAN	P22748	CA4	Carbonic anhydrase 4 (EC 4.2.1.1) (Carbonate dehydratase IV) (Carbonic anhydrase IV) (CA-IV)	0.141335	0.0954695	0.188327	0.142931	0.492225	1.49714	0.394232	1.3302	0.41161
CCC	CAHD1_HUMAN	Q5VU97	CACHD1	VWFA and cache domain-containing protein 1 (Cache domain-containing protein 1)	0.442287	0.257075	0.325826	0.211106	-0.453022	0.821185	-0.497503	0.73699	-0.44029
CCC	CALB1_HUMAN	P05937	CALB1	Calbindin (Calbindin D28) (D-28K) (Vitamin D-dependent calcium-binding protein, avian-type)	0.305319	0.246603	0.282916	0.199481	-0.0908456	0.808917	-0.100442	0.92682	-0.10964
CCC	CALR_HUMAN	P27797	CALR	Calreticulin (CRP55) (Calregulin) (Endoplasmic reticulum resident protein 60) (ERp60) (HACBP) (grp60)	0.439944	0.266399	0.511803	0.222218	0.26974	0.834155	0.29413	1.1636	0.21853
CCC	CANT1_HUMAN	Q8WVQ1	CANT1	Soluble calcium-activated nucleotidase 1 (SCAN-1) (EC 3.6.1.6) (Apyrase homolog) (Putative MAPK-activating protein PM09) (Putative NF-kappa-B-activating protein 107)	0.397598	0.190877	0.365753	0.209037	-0.166834	1.09514	-0.159258	0.9195	-0.12108
CCC	CATB_HUMAN	P07858	CTSB	Cathepsin B (EC 3.4.22.1) (APP secretase) (APPS) (Cathepsin B1) [Cleaved into: Cathepsin B light chain; Cathepsin B heavy chain]	0.0808207	0.0569709	0.122782	0.198723	0.736543	3.48814	0.328217	1.5196	0.60373
CCC	CATD_HUMAN	P07339	CTSD	Cathepsin D (EC 3.4.23.5) [Cleaved into: Cathepsin D light chain; Cathepsin D heavy chain]	0.500963	0.233696	0.460672	0.239903	-0.172404	1.02656	-0.170145	0.92026	-0.11988
CCC	CATF_HUMAN	Q9UBX1	CTSF	Cathepsin F (CATSF) (EC 3.4.22.41)	0.428418	0.212395	0.461272	0.230722	0.15468	1.08629	0.148283	1.0781	0.10845
CCC	CATH_HUMAN	P09668	CTSH	Pro-cathepsin H [Cleaved into: Cathepsin H mini chain; Cathepsin H (EC 3.4.22.16); Cathepsin H heavy chain; Cathepsin H light chain]	0.163165	0.19005	0.152772	0.181393	-0.0546815	0.954449	-0.055956	0.93648	-0.094687
CCC	CATL1_HUMAN	P07711	CTSL	Procathepsin L (EC 3.4.22.15) (Cathepsin L1) (Major excreted protein) (MEP) [Cleaved into: Cathepsin L; Cathepsin L heavy chain; Cathepsin L light chain]	0.393635	0.258612	0.370114	0.200067	-0.0909516	0.773617	-0.102561	0.94097	-0.087773
CCC	CATO_HUMAN	P43234	CTSO	Cathepsin O (EC 3.4.22.42)	0.242773	0.217869	0.298515	0.263135	0.255851	1.20777	0.231774	1.2298	0.2984
CCC	CATS_HUMAN	P25774	CTSS	Cathepsin S (EC 3.4.22.27)	0.0504926	0.0792906	0.0895297	0.175809	0.49233	2.21727	0.306054	1.7731	0.82627
CCC	CATZ_HUMAN	Q9UBR2	CTSZ	Cathepsin Z (EC 3.4.18.1) (Cathepsin P) (Cathepsin X)	0.280463	0.118736	0.224211	0.151644	-0.473755	1.27716	-0.416094	0.80063	-0.3208
CCC	CBG_HUMAN	P08185	SERPINA6	Corticosteroid-binding globulin (CBG) (Serpin A6) (Transcortin)	0.566899	0.221707	0.429876	0.193718	-0.618034	0.873759	-0.659673	0.75846	-0.39886	0.079704	1.0985
CCC	CBLN1_HUMAN	P23435	CBLN1	Cerebellin-1 (Precerebellin) [Cleaved into: Cerebellin (CER); [des-Ser1]-cerebellin]	0.182328	0.197161	0.0777198	0.0451423	-0.530574	0.228962	-0.863451	0.42629	-1.2301	0.019393	1.7124
CCC	CBLN3_HUMAN	Q6UW01	CBLN3	Cerebellin-3	0.271296	0.210497	0.238852	0.220408	-0.154127	1.04708	-0.150582	0.88051	-0.18359
CCC	CBLN4_HUMAN	Q9NTU7	CBLN4	Cerebellin-4 (Cerebellin-like glycoprotein 1)	0.430311	0.198968	0.30185	0.164517	-0.645638	0.82685	-0.706832	0.70167	-0.51113	0.053052	1.2753
CCC	CBPB2_HUMAN	Q96IY4	CPB2	Carboxypeptidase B2 (EC 3.4.17.20) (Carboxypeptidase U) (CPU) (Plasma carboxypeptidase B) (pCPB) (Thrombin-activable fibrinolysis inhibitor) (TAFI)	0.422216	0.222746	0.271752	0.136158	-0.675497	0.611269	-0.838467	0.64308	-0.63693	0.017577	1.7551	-2.9229	0.0064788	2.1885	0.075792
CCC	CBPE_HUMAN	P16870	CPE	Carboxypeptidase E (CPE) (EC 3.4.17.10) (Carboxypeptidase H) (CPH) (Enkephalin convertase) (Prohormone-processing carboxypeptidase)	0.435683	0.245807	0.420526	0.215563	-0.0616656	0.876961	-0.0657079	0.96559	-0.050517
CCC	CBPQ_HUMAN	Q9Y646	CPQ	Carboxypeptidase Q (EC 3.4.17.-) (Lysosomal dipeptidase) (Plasma glutamate carboxypeptidase)	0.618965	0.196398	0.474104	0.24514	-0.737587	1.24818	-0.656165	0.76607	-0.38445
CCC	CBR1_HUMAN	P16152	CBR1	Carbonyl reductase [NADPH] 1 (EC 1.1.1.184) (15-hydroxyprostaglandin dehydrogenase [NADP(+)]) (EC 1.1.1.196) (EC 1.1.1.197) (20-beta-hydroxysteroid dehydrogenase) (Alcohol dehydrogenase [NAD(P)+] CBR1) (EC 1.1.1.71) (NADPH-dependent carbonyl reductase 1) (Prostaglandin 9-ketoreductase) (PG-9-KR) (Prostaglandin-E(2) 9-reductase) (EC 1.1.1.189) (Short chain dehydrogenase/reductase family 21C member…	0.211453	0.205105	0.18167	0.163426	-0.145206	0.796794	-0.161628	0.85938	-0.21864
CCC	CCKN_HUMAN	P06307	CCK	Cholecystokinin (CCK) [Cleaved into: Cholecystokinin-58 (CCK58); Cholecystokinin-58 desnonopeptide ((1-49)-CCK58); Cholecystokinin-39 (CCK39); Cholecystokinin-33 (CCK33); Cholecystokinin-25 (CCK25); Cholecystokinin-18 (CCK18); Cholecystokinin-12 (CCK12); Cholecystokinin-8 (CCK8); Cholecystokinin-7 (CCK7); Cholecystokinin-5 (CCK5)]	0.108937	0.242762	0.17196	0.252886	0.259607	1.0417	0.254305	1.5784	0.65845
CCC	CD048_HUMAN	Q5BLP8	C4orf48	Neuropeptide-like protein C4orf48	0.431138	0.259403	0.454748	0.24739	0.0910188	0.95369	0.0931763	1.0549	0.077103
CCC	CD109_HUMAN	Q6YHK3	CD109	CD109 antigen (150 kDa TGF-beta-1-binding protein) (C3 and PZP-like alpha-2-macroglobulin domain-containing protein 7) (Platelet-specific Gov antigen) (p180) (r150) (CD antigen CD109)	0.472918	0.242454	0.400832	0.229196	-0.297317	0.945318	-0.305675	0.84768	-0.2384
CCC	CD14_HUMAN	P08571	CD14	Monocyte differentiation antigen CD14 (Myeloid cell-specific leucine-rich glycoprotein) (CD antigen CD14) [Cleaved into: Monocyte differentiation antigen CD14, urinary form; Monocyte differentiation antigen CD14, membrane-bound form]	0.428457	0.231497	0.482077	0.23253	0.231621	1.00446	0.231106	1.1252	0.17013
CCC	CD166_HUMAN	Q13740	ALCAM	CD166 antigen (Activated leukocyte cell adhesion molecule) (CD antigen CD166)	0.113825	0.134301	0.204758	0.240031	0.677086	1.78727	0.485843	1.799	0.84719
CCC	CD248_HUMAN	Q9HCU0	CD248	Endosialin (Tumor endothelial marker 1) (CD antigen CD248)	0.433454	0.352591	0.436537	0.32136	0.00874426	0.911423	0.00914948	1.0071	0.010215
CCC	CD44_HUMAN	P16070	CD44	CD44 antigen (CDw44) (Epican) (Extracellular matrix receptor III) (ECMR-III) (GP90 lymphocyte homing/adhesion receptor) (HUTCH-I) (Heparan sulfate proteoglycan) (Hermes antigen) (Hyaluronate receptor) (Phagocytic glycoprotein 1) (PGP-1) (Phagocytic glycoprotein I) (PGP-I) (CD antigen CD44)	0.526589	0.159342	0.544184	0.2309	0.110426	1.44908	0.0901778	1.0334	0.047356
CCC	CD59_HUMAN	P13987	CD59	CD59 glycoprotein (1F5 antigen) (20 kDa homologous restriction factor) (HRF-20) (HRF20) (MAC-inhibitory protein) (MAC-IP) (MEM43 antigen) (Membrane attack complex inhibition factor) (MACIF) (Membrane inhibitor of reactive lysis) (MIRL) (Protectin) (CD antigen CD59)	0.30981	0.229376	0.306748	0.22064	-0.0133494	0.961912	-0.0136085	0.99029	-0.014074
CCC	CEMIP_HUMAN	Q8WUJ3	CEMIP	Cell migration-inducing and hyaluronan-binding protein (EC 3.2.1.35)	0.205961	0.217847	0.186151	0.15208	-0.090935	0.698106	-0.107102	0.90395	-0.14569
CCC	CERU_HUMAN	P00450	CP	Ceruloplasmin (EC 1.16.3.1) (Ferroxidase)	0.714261	0.18637	0.507827	0.192452	-1.10765	1.03264	-1.08987	0.71178	-0.49049	0.0024096	2.6181	-4.1954	0.00012643	3.8982	0.0054469
CCC	CFAB_HUMAN	P00751	CFB	Complement factor B (EC 3.4.21.47) (C3/C5 convertase) (Glycine-rich beta glycoprotein) (GBG) (PBF2) (Properdin factor B) [Cleaved into: Complement factor B Ba fragment; Complement factor B Bb fragment]	0.467114	0.221526	0.356552	0.161962	-0.499093	0.731119	-0.576613	0.76384	-0.38867
CCC	CFAD_HUMAN	P00746	CFD	Complement factor D (EC 3.4.21.46) (Adipsin) (C3 convertase activator) (Properdin factor D)	0.231617	0.204314	0.287015	0.23087	0.271141	1.12998	0.254595	1.2369	0.30673
CCC	CFAH_HUMAN	P08603	CFH	Complement factor H (H factor 1)	0.459624	0.211351	0.386582	0.2448	-0.345593	1.15826	-0.320252	0.84143	-0.24909
CCC	CFAI_HUMAN	P05156	CFI	Complement factor I (EC 3.4.21.45) (C3B/C4B inactivator) [Cleaved into: Complement factor I heavy chain; Complement factor I light chain]	0.41499	0.302457	0.244415	0.205122	-0.563963	0.678187	-0.672109	0.58899	-0.76369	0.063276	1.1988
CCC	CH3L1_HUMAN	P36222	CHI3L1	Chitinase-3-like protein 1 (39 kDa synovial protein) (Cartilage glycoprotein 39) (CGP-39) (GP-39) (hCGP-39) (YKL-40)	0.332599	0.21224	0.5076	0.288103	0.824541	1.35744	0.699522	1.5258	0.60953	0.087266	1.0592	2.7897	0.0071607	2.145	0.076842
CCC	CHAD_HUMAN	O15335	CHAD	Chondroadherin (Cartilage leucine-rich protein)	0.365047	0.236052	0.279771	0.169177	-0.36126	0.716692	-0.420879	0.76659	-0.38347
CCC	CHRD_HUMAN	Q9H2X0	CHRD	Chordin	0.295484	0.320249	0.141474	0.18859	-0.480908	0.588887	-0.605339	0.47892	-1.0622	0.098876	1.0049
CCC	CIP4_HUMAN	Q15642	TRIP10	Cdc42-interacting protein 4 (Protein Felic) (Salt tolerant protein) (hSTP) (Thyroid receptor-interacting protein 10) (TR-interacting protein 10) (TRIP-10)	0.118961	0.192977	0.0480353	0.0470302	-0.367534	0.243708	-0.591029	0.4038	-1.3083
CCC	CLC11_HUMAN	Q9Y240	CLEC11A	C-type lectin domain family 11 member A (C-type lectin superfamily member 3) (Lymphocyte secreted C-type lectin) (Osteolectin) (Stem cell growth factor) (p47)	0.242319	0.195646	0.127752	0.193102	-0.585587	0.986999	-0.589419	0.52734	-0.92319
CCC	CLUS_HUMAN	P10909	CLU	Clusterin (Aging-associated gene 4 protein) (Apolipoprotein J) (Apo-J) (Complement cytolysis inhibitor) (CLI) (Complement-associated protein SP-40,40) (Ku70-binding protein 1) (NA1/NA2) (Sulfated glycoprotein 2) (SGP-2) (Testosterone-repressed prostate message 2) (TRPM-2) [Cleaved into: Clusterin beta chain (ApoJalpha) (Complement cytolysis inhibitor a chain); Clusterin alpha chain (ApoJbeta) (Co…	0.567237	0.18271	0.531887	0.221055	-0.193472	1.20987	-0.175098	0.93885	-0.091037
CCC	CMGA_HUMAN	P10645	CHGA	Chromogranin-A (CgA) (Pituitary secretory protein I) (SP-I) [Cleaved into: Vasostatin-1 (Vasostatin I); Vasostatin-2 (Vasostatin II); EA-92; ES-43; Pancreastatin; SS-18; WA-8; WE-14; LF-19; Catestatin (SL21); AL-11; GV-19; GR-44; ER-37; GE-25; Serpinin-RRG; Serpinin; p-Glu serpinin precursor]	0.362314	0.198282	0.307899	0.166486	-0.274432	0.839641	-0.298354	0.85073	-0.23323
CCC	CNDP1_HUMAN	Q96KN2	CNDP1	Beta-Ala-His dipeptidase (EC 3.4.13.20) (CNDP dipeptidase 1) (Carnosine dipeptidase 1) (Glutamate carboxypeptidase-like protein 2) (Serum carnosinase)	0.399586	0.193847	0.426732	0.239044	0.140039	1.23316	0.125417	1.0658	0.091952
CCC	CNTFR_HUMAN	P26992	CNTFR	Ciliary neurotrophic factor receptor subunit alpha (CNTF receptor subunit alpha) (CNTFR-alpha)	0.472061	0.236388	0.409637	0.252701	-0.264077	1.06901	-0.255269	0.86791	-0.20438
CCC	CNTN1_HUMAN	Q12860	CNTN1	Contactin-1 (Glycoprotein gp135) (Neural cell surface protein F3)	0.40218	0.275788	0.465105	0.23288	0.228167	0.844417	0.247414	1.1567	0.20999
CCC	CNTN2_HUMAN	Q02246	CNTN2	Contactin-2 (Axonal glycoprotein TAG-1) (Axonin-1) (Transient axonal glycoprotein 1) (TAX-1)	0.515659	0.198991	0.369846	0.204148	-0.732759	1.02591	-0.723387	0.71766	-0.47863	0.055577	1.2551	-2.7796	0.0079183	2.1014	0.078726
CCC	CNTN3_HUMAN	Q9P232	CNTN3	Contactin-3 (Brain-derived immunoglobulin superfamily protein 1) (BIG-1) (Plasmacytoma-associated neuronal glycoprotein)	0.443198	0.260301	0.438623	0.17353	-0.0175754	0.66665	-0.0210907	0.98904	-0.015896
CCC	CNTN4_HUMAN	Q8IWV2	CNTN4	Contactin-4 (Brain-derived immunoglobulin superfamily protein 2) (BIG-2)	0.182702	0.254308	0.140501	0.132728	-0.165944	0.521921	-0.218072	0.76906	-0.37884
CCC	CNTN6_HUMAN	Q9UQ52	CNTN6	Contactin-6 (Neural recognition molecule NB-3) (hNB-3)	0.396144	0.309184	0.26177	0.18491	-0.434608	0.598058	-0.54392	0.66095	-0.59738
CCC	CNTP2_HUMAN	Q9UHC6	CNTNAP2	Contactin-associated protein-like 2 (Cell recognition molecule Caspr2)	0.159176	0.191553	0.302682	0.293403	0.74917	1.5317	0.59183	1.9005	0.92639
CCC	CNTP4_HUMAN	Q9C0A0	CNTNAP4	Contactin-associated protein-like 4 (Cell recognition molecule Caspr4)	0.263701	0.289158	0.164284	0.154144	-0.343817	0.53308	-0.448531	0.6231	-0.68247
CCC	CNTP5_HUMAN	Q8WYK1	CNTNAP5	Contactin-associated protein-like 5 (Cell recognition molecule Caspr5)	0.376387	0.223605	0.334483	0.301007	-0.187403	1.34616	-0.159753	0.88867	-0.17028
CCC	CO1A1_HUMAN	P02452	COL1A1	Collagen alpha-1(I) chain (Alpha-1 type I collagen)	0.336535	0.185077	0.291225	0.20258	-0.244814	1.09457	-0.233761	0.86551	-0.20838
CCC	CO1A2_HUMAN	P08123	COL1A2	Collagen alpha-2(I) chain (Alpha-2 type I collagen)	0.524206	0.240417	0.445259	0.193026	-0.328376	0.802883	-0.364278	0.84954	-0.23525
CCC	CO2_HUMAN	P06681	C2	Complement C2 (EC 3.4.21.43) (C3/C5 convertase) [Cleaved into: Complement C2b fragment; Complement C2a fragment]	0.443664	0.212371	0.497293	0.210278	0.252525	0.990146	0.253776	1.1215	0.16543
CCC	CO3_HUMAN	P01024	C3	Complement C3 (C3 and PZP-like alpha-2-macroglobulin domain-containing protein 1) [Cleaved into: Complement C3 beta chain; C3-beta-c (C3bc); Complement C3 alpha chain; C3a anaphylatoxin; Acylation stimulating protein (ASP) (C3adesArg); Complement C3b alpha' chain; Complement C3c alpha' chain fragment 1; Complement C3dg fragment; Complement C3g fragment; Complement C3d fragment; Complement C3f fra…	0.482508	0.217333	0.496833	0.179525	0.0659152	0.826037	0.0721948	1.0312	0.044269
CCC	CO3A1_HUMAN	P02461	COL3A1	Collagen alpha-1(III) chain	0.406963	0.189831	0.344594	0.221876	-0.328551	1.16881	-0.302979	0.8471	-0.2394
CCC	CO4A_HUMAN	P0C0L4	C4A	Complement C4-A (Acidic complement C4) (C3 and PZP-like alpha-2-macroglobulin domain-containing protein 2) [Cleaved into: Complement C4 beta chain; Complement C4-A alpha chain; C4a anaphylatoxin; C4b-A; C4d-A; Complement C4 gamma chain]	0.366776	0.132437	0.335899	0.148597	-0.233146	1.12202	-0.21974	0.91712	-0.12482
CCC	CO4A2_HUMAN	P08572	COL4A2	Collagen alpha-2(IV) chain [Cleaved into: Canstatin]	0.31284	0.250055	0.293068	0.197991	-0.0790692	0.791791	-0.0882571	0.93697	-0.093924
CCC	CO4B_HUMAN	P0C0L5	C4B	Complement C4-B (Basic complement C4) (C3 and PZP-like alpha-2-macroglobulin domain-containing protein 3) [Cleaved into: Complement C4 beta chain; Complement C4-B alpha chain; C4a anaphylatoxin; C4b-B; C4d-B; Complement C4 gamma chain]	0.329817	0.250225	0.238714	0.144104	-0.364088	0.575898	-0.46207	0.72414	-0.46566
CCC	CO5_HUMAN	P01031	C5	Complement C5 (C3 and PZP-like alpha-2-macroglobulin domain-containing protein 4) [Cleaved into: Complement C5 beta chain; Complement C5 alpha chain; C5a anaphylatoxin; Complement C5 alpha' chain]	0.376242	0.158257	0.361597	0.216066	-0.0925377	1.36528	-0.0782468	0.96134	-0.056878
CCC	CO6_HUMAN	P13671	C6	Complement component C6	0.201522	0.189646	0.0985721	0.0666182	-0.542853	0.351276	-0.803468	0.48957	-1.0304	0.024617	1.6088
CCC	CO6A1_HUMAN	P12109	COL6A1	Collagen alpha-1(VI) chain	0.511039	0.271091	0.445566	0.25673	-0.241518	0.947026	-0.248089	0.87173	-0.19804
CCC	CO6A2_HUMAN	P12110	COL6A2	Collagen alpha-2(VI) chain	0.199239	0.224062	0.106338	0.0711741	-0.41462	0.317654	-0.62933	0.53355	-0.90631	0.09249	1.0339
CCC	CO6A3_HUMAN	P12111	COL6A3	Collagen alpha-3(VI) chain	0.255877	0.250308	0.264883	0.236562	0.0359784	0.945086	0.0369942	1.035	0.049592
CCC	CO7_HUMAN	P10643	C7	Complement component C7	0.328936	0.26602	0.281132	0.185364	-0.179702	0.696806	-0.211812	0.85478	-0.22638
CCC	CO8A_HUMAN	P07357	C8A	Complement component C8 alpha chain (Complement component 8 subunit alpha)	0.404498	0.208021	0.351449	0.150787	-0.255016	0.724867	-0.295694	0.86725	-0.20548
CCC	CO8B_HUMAN	P07358	C8B	Complement component C8 beta chain (Complement component 8 subunit beta)	0.577827	0.219342	0.481361	0.219392	-0.4398	1.00023	-0.439751	0.83372	-0.26236
CCC	CO8G_HUMAN	P07360	C8G	Complement component C8 gamma chain	0.253702	0.125678	0.205683	0.188133	-0.382075	1.49694	-0.306034	0.81131	-0.30168
CCC	CO9_HUMAN	P02748	C9	Complement component C9 [Cleaved into: Complement component C9a; Complement component C9b]	0.452004	0.229518	0.31148	0.156849	-0.612256	0.683383	-0.727411	0.68942	-0.53654	0.045532	1.3417
CCC	COCA1_HUMAN	Q99715	COL12A1	Collagen alpha-1(XII) chain	0.28091	0.256673	0.173115	0.115756	-0.419969	0.450985	-0.578874	0.61629	-0.69832
CCC	COEA1_HUMAN	Q05707	COL14A1	Collagen alpha-1(XIV) chain (Undulin)	0.355868	0.31652	0.24929	0.215297	-0.336718	0.680199	-0.400808	0.70031	-0.51393
CCC	COFA1_HUMAN	P39059	COL15A1	Collagen alpha-1(XV) chain [Cleaved into: Restin (Endostatin-XV) (Related to endostatin) (Restin-I); Restin-2 (Restin-II); Restin-3 (Restin-III); Restin-4 (Restin-IV)]	0.38445	0.212633	0.26773	0.185947	-0.548929	0.874498	-0.585681	0.6964	-0.522
CCC	COIA1_HUMAN	P39060	COL18A1	Collagen alpha-1(XVIII) chain [Cleaved into: Endostatin; Non-collagenous domain 1 (NC1)]	0.349418	0.275455	0.29082	0.260217	-0.212732	0.944681	-0.218783	0.83236	-0.26471
CCC	COL12_HUMAN	Q5KU26	COLEC12	Collectin-12 (Collectin placenta protein 1) (CL-P1) (hCL-P1) (Nurse cell scavenger receptor 2) (Scavenger receptor class A member 4) (Scavenger receptor with C-type lectin)	0.168612	0.221872	0.13387	0.0934708	-0.156587	0.421282	-0.220346	0.79404	-0.33272
CCC	COMP_HUMAN	P49747	COMP	Cartilage oligomeric matrix protein (COMP) (Thrombospondin-5) (TSP5)	0.470539	0.220777	0.221964	0.10853	-1.12591	0.491582	-1.50968	0.47144	-1.0848	4.3924e-06	5.3573	-5.0059	2.867e-05	4.5426	0.0017718
CCC	CP089_HUMAN	Q6UX73	C16orf89	UPF0764 protein C16orf89	0.475946	0.229735	0.414295	0.237406	-0.268356	1.03339	-0.263949	0.8707	-0.19976
CCC	CPVL_HUMAN	Q9H3G5	CPVL	Probable serine carboxypeptidase CPVL (EC 3.4.16.-) (Carboxypeptidase, vitellogenic-like) (Vitellogenic carboxypeptidase-like protein) (VCP-like protein) (hVLP)	0.18261	0.254343	0.103743	0.0802882	-0.31008	0.315669	-0.471365	0.5683	-0.81528
CCC	CRAC1_HUMAN	Q9NQ79	CRTAC1	Cartilage acidic protein 1 (68 kDa chondrocyte-expressed protein) (CEP-68) (ASPIC)	0.401974	0.208424	0.381452	0.219861	-0.0984645	1.05487	-0.095835	0.94992	-0.074127
CCC	CRP_HUMAN	P02741	CRP	C-reactive protein [Cleaved into: C-reactive protein(1-205)]	0.270244	0.237345	0.249394	0.23641	-0.0878444	0.996061	-0.0880178	0.92303	-0.11556
CCC	CSF1R_HUMAN	P07333	CSF1R	Macrophage colony-stimulating factor 1 receptor (CSF-1 receptor) (CSF-1-R) (CSF-1R) (M-CSF-R) (EC 2.7.10.1) (Proto-oncogene c-Fms) (CD antigen CD115)	0.249096	0.115536	0.20173	0.208913	-0.409961	1.8082	-0.291974	0.81005	-0.30392
CCC	CSPG2_HUMAN	P13611	VCAN	Versican core protein (Chondroitin sulfate proteoglycan core protein 2) (Chondroitin sulfate proteoglycan 2) (Glial hyaluronate-binding protein) (GHAP) (Large fibroblast proteoglycan) (PG-M)	0.450925	0.277663	0.2624	0.136674	-0.678968	0.49223	-0.910004	0.58203	-0.78083	0.0082662	2.0827	-3.0071	0.0055894	2.2526	0.07084
CCC	CSPG4_HUMAN	Q6UVK1	CSPG4	Chondroitin sulfate proteoglycan 4 (Chondroitin sulfate proteoglycan NG2) (Melanoma chondroitin sulfate proteoglycan) (Melanoma-associated chondroitin sulfate proteoglycan)	0.228039	0.136994	0.230645	0.201202	0.0190215	1.46869	0.0154102	1.01	0.014297
CCC	CSTN1_HUMAN	O94985	CLSTN1	Calsyntenin-1 (Alcadein-alpha) (Alc-alpha) (Alzheimer-related cadherin-like protein) (Non-classical cadherin XB31alpha) [Cleaved into: Soluble Alc-alpha (SAlc-alpha); CTF1-alpha (C-terminal fragment 1-alpha)]	0.451591	0.186991	0.460734	0.234163	0.0488981	1.25227	0.0434212	1.0206	0.02938
CCC	CSTN3_HUMAN	Q9BQT9	CLSTN3	Calsyntenin-3 (Alcadein-beta) (Alc-beta)	0.421643	0.262519	0.405419	0.334572	-0.0617999	1.27447	-0.0543423	0.96107	-0.057288
CCC	CYC_HUMAN	P99999	CYCS	Cytochrome c	0.195097	0.0920856	0.159867	0.162025	-0.382574	1.75951	-0.277277	0.81974	-0.28676
CCC	CYTC_HUMAN	P01034	CST3	Cystatin-C (Cystatin-3) (Gamma-trace) (Neuroendocrine basic polypeptide) (Post-gamma-globulin)	0.357384	0.239746	0.384607	0.244379	0.113548	1.01932	0.112462	1.0757	0.10531
CCC	CYTM_HUMAN	Q15828	CST6	Cystatin-M (Cystatin-6) (Cystatin-E)	0.0690877	0.0745839	0.139334	0.215307	0.941845	2.88678	0.48464	2.0166	1.0119
CCC	DAG1_HUMAN	Q14118	DAG1	Dystroglycan 1 (Dystroglycan) (Dystrophin-associated glycoprotein 1) [Cleaved into: Alpha-dystroglycan (Alpha-DG); Beta-dystroglycan (Beta-DG)]	0.323815	0.189879	0.331693	0.199945	0.0414903	1.05301	0.040419	1.0244	0.034709
CCC	DCC_HUMAN	P43146	DCC	Netrin receptor DCC (Colorectal cancer suppressor) (Immunoglobulin superfamily DCC subclass member 1) (Tumor suppressor protein DCC)	0.238936	0.229202	0.104119	0.153522	-0.588203	0.669811	-0.704515	0.43586	-1.1981	0.050769	1.2944
CCC	DHPR_HUMAN	P09417	QDPR	Dihydropteridine reductase (EC 1.5.1.34) (HDHPR) (Quinoid dihydropteridine reductase) (Short chain dehydrogenase/reductase family 33C member 1)	0.445348	0.286464	0.292801	0.206485	-0.532517	0.720805	-0.618916	0.65768	-0.60455	0.097218	1.0123
CCC	DIAC_HUMAN	Q01459	CTBS	Di-N-acetylchitobiase (EC 3.2.1.-)	0.24582	0.291415	0.197024	0.275796	-0.167444	0.946403	-0.172055	0.80145	-0.31932
CCC	DKK3_HUMAN	Q9UBP4	DKK3	Dickkopf-related protein 3 (Dickkopf-3) (Dkk-3) (hDkk-3)	0.58823	0.19268	0.464138	0.203635	-0.644031	1.05685	-0.626229	0.78992	-0.34022
CCC	DNER_HUMAN	Q8NFT8	DNER	Delta and Notch-like epidermal growth factor-related receptor	0.269313	0.231614	0.336032	0.253721	0.28806	1.09545	0.274939	1.2478	0.31942
CCC	DPP2_HUMAN	Q9UHL4	DPP7	Dipeptidyl peptidase 2 (EC 3.4.14.2) (Dipeptidyl aminopeptidase II) (Dipeptidyl peptidase 7) (Dipeptidyl peptidase II) (DPP II) (Quiescent cell proline dipeptidase)	0.434227	0.198296	0.39902	0.225212	-0.177547	1.13574	-0.166263	0.91846	-0.12272
CCC	DPP6_HUMAN	P42658	DPP6	Dipeptidyl aminopeptidase-like protein 6 (DPPX) (Dipeptidyl aminopeptidase-related protein) (Dipeptidyl peptidase 6) (Dipeptidyl peptidase IV-like protein) (Dipeptidyl peptidase VI) (DPP VI)	0.27835	0.261123	0.38255	0.257306	0.399049	0.985385	0.401986	1.3743	0.45873
CCC	DSG2_HUMAN	Q14126	DSG2	Desmoglein-2 (Cadherin family member 5) (HDGC)	0.474341	0.225812	0.324229	0.204475	-0.664766	0.905514	-0.697729	0.68317	-0.54969	0.060001	1.2218
CCC	ECM1_HUMAN	Q16610	ECM1	Extracellular matrix protein 1 (Secretory component p85)	0.482198	0.262423	0.427822	0.246393	-0.207209	0.938916	-0.213737	0.88699	-0.17301
CCC	ECM2_HUMAN	O94769	ECM2	Extracellular matrix protein 2 (Matrix glycoprotein SC1/ECM2)	0.282266	0.178855	0.273128	0.24223	-0.0510919	1.35434	-0.0434024	0.96789	-0.047078
CCC	EFNB3_HUMAN	Q15768	EFNB3	Ephrin-B3 (EPH-related receptor transmembrane ligand ELK-L3) (EPH-related receptor tyrosine kinase ligand 8) (LERK-8)	0.330985	0.24166	0.196061	0.146888	-0.558319	0.60783	-0.694501	0.59276	-0.75449	0.052644	1.2787
CCC	EGFLA_HUMAN	Q63HQ2	EGFLAM	Pikachurin (Agrin-like protein) (EGF-like, fibronectin type-III and laminin G-like domain-containing protein)	0.456112	0.344078	0.285874	0.220619	-0.494766	0.641189	-0.602936	0.62685	-0.6738
CCC	ENDD1_HUMAN	O94919	ENDOD1	Endonuclease domain-containing 1 protein (EC 3.1.30.-)	0.644814	0.189555	0.497026	0.206511	-0.779657	1.08945	-0.746279	0.77152	-0.37423	0.050769	1.2944	-2.8936	0.005744	2.2408	0.07084
CCC	ENOA_HUMAN	P06733	ENO1	Alpha-enolase (EC 4.2.1.11) (2-phospho-D-glycerate hydro-lyase) (C-myc promoter-binding protein) (Enolase 1) (MBP-1) (MPB-1) (Non-neural enolase) (NNE) (Phosphopyruvate hydratase) (Plasminogen-binding protein)	0.468052	0.217177	0.528193	0.256592	0.27692	1.18149	0.253882	1.1295	0.17571
CCC	ENOG_HUMAN	P09104	ENO2	Gamma-enolase (EC 4.2.1.11) (2-phospho-D-glycerate hydro-lyase) (Enolase 2) (Neural enolase) (Neuron-specific enolase) (NSE)	0.342566	0.197507	0.43011	0.251638	0.443244	1.27407	0.389824	1.2556	0.32838
CCC	ENPL_HUMAN	P14625	HSP90B1	Endoplasmin (94 kDa glucose-regulated protein) (GRP-94) (Heat shock protein 90 kDa beta member 1) (Tumor rejection antigen 1) (gp96 homolog)	0.380562	0.252104	0.27569	0.222809	-0.415987	0.883797	-0.441648	0.72451	-0.46492
CCC	ENPP2_HUMAN	Q13822	ENPP2	Ectonucleotide pyrophosphatase/phosphodiesterase family member 2 (E-NPP 2) (EC 3.1.4.39) (Autotaxin) (Extracellular lysophospholipase D) (LysoPLD)	0.241628	0.115443	0.312438	0.189045	0.613378	1.63757	0.465108	1.2935	0.37128
CCC	EPDR1_HUMAN	Q9UM22	EPDR1	Mammalian ependymin-related protein 1 (MERP-1) (Upregulated in colorectal cancer gene 1 protein)	0.34466	0.252631	0.220491	0.2023	-0.491506	0.800773	-0.545883	0.63954	-0.64489
CCC	EPHA4_HUMAN	P54764	EPHA4	Ephrin type-A receptor 4 (EC 2.7.10.1) (EPH-like kinase 8) (EK8) (hEK8) (Tyrosine-protein kinase TYRO1) (Tyrosine-protein kinase receptor SEK)	0.374497	0.166673	0.466369	0.211554	0.551216	1.26928	0.485807	1.2433	0.31422
CCC	EPHAA_HUMAN	Q5JZY3	EPHA10	Ephrin type-A receptor 10 (EC 2.7.10.1)	0.506465	0.256327	0.414759	0.234303	-0.357768	0.914079	-0.373828	0.8191	-0.28788
CCC	ERAP1_HUMAN	Q9NZ08	ERAP1	Endoplasmic reticulum aminopeptidase 1 (EC 3.4.11.-) (ARTS-1) (Adipocyte-derived leucine aminopeptidase) (A-LAP) (Aminopeptidase PILS) (Puromycin-insensitive leucyl-specific aminopeptidase) (PILS-AP) (Type 1 tumor necrosis factor receptor shedding aminopeptidase regulator)	0.283822	0.201397	0.203122	0.188631	-0.4007	0.936616	-0.413815	0.7162	-0.48156
CCC	EXTL2_HUMAN	Q9UBQ6	EXTL2	Exostosin-like 2 (EC 2.4.1.223) (Alpha-1,4-N-acetylhexosaminyltransferase EXTL2) (Alpha-GalNAcT EXTL2) (EXT-related protein 2) (Glucuronyl-galactosyl-proteoglycan 4-alpha-N-acetylglucosaminyltransferase) [Cleaved into: Processed exostosin-like 2]	0.282098	0.196792	0.272404	0.176359	-0.0492646	0.896171	-0.0519622	0.9634	-0.053791
CCC	FA10_HUMAN	P00742	F10	Coagulation factor X (EC 3.4.21.6) (Stuart factor) (Stuart-Prower factor) [Cleaved into: Factor X light chain; Factor X heavy chain; Activated factor Xa heavy chain]	0.433309	0.259894	0.384778	0.20924	-0.186733	0.805095	-0.206895	0.88803	-0.17132
CCC	FA12_HUMAN	P00748	F12	Coagulation factor XII (EC 3.4.21.38) (Hageman factor) (HAF) [Cleaved into: Coagulation factor XIIa heavy chain; Beta-factor XIIa part 1; Coagulation factor XIIa light chain (Beta-factor XIIa part 2)]	0.466625	0.209871	0.385787	0.190501	-0.385178	0.907702	-0.403813	0.82753	-0.27311
CCC	FA5_HUMAN	P12259	F5	Coagulation factor V (Activated protein C cofactor) (Proaccelerin, labile factor) [Cleaved into: Coagulation factor V heavy chain; Coagulation factor V light chain]	0.383603	0.196911	0.310699	0.225591	-0.370241	1.14565	-0.345108	0.81016	-0.30372
CCC	FAM3C_HUMAN	Q92520	FAM3C	Protein FAM3C (Interleukin-like EMT inducer)	0.418726	0.188449	0.391662	0.245001	-0.143613	1.30009	-0.124876	0.93509	-0.096826
CCC	FAT2_HUMAN	Q9NYQ8	FAT2	Protocadherin Fat 2 (hFat2) (Cadherin family member 8) (Multiple epidermal growth factor-like domains protein 1) (Multiple EGF-like domains protein 1)	0.463572	0.163143	0.402313	0.248231	-0.375491	1.52155	-0.297825	0.86831	-0.20372
CCC	FBLN1_HUMAN	P23142	FBLN1	Fibulin-1 (FIBL-1)	0.48701	0.232316	0.447683	0.232159	-0.169282	0.999324	-0.169339	0.91874	-0.12227
CCC	FBLN2_HUMAN	P98095	FBLN2	Fibulin-2 (FIBL-2)	0.477172	0.269189	0.266695	0.220959	-0.781893	0.820833	-0.85883	0.55889	-0.83937	0.017763	1.7505	-3.1724	0.0030274	2.5189	0.05062
CCC	FBLN3_HUMAN	Q12805	EFEMP1	EGF-containing fibulin-like extracellular matrix protein 1 (Extracellular protein S1-5) (Fibrillin-like protein) (Fibulin-3) (FIBL-3)	0.425854	0.223234	0.453524	0.22678	0.12395	1.01588	0.122974	1.0641	0.089673
CCC	FBLN4_HUMAN	O95967	EFEMP2	EGF-containing fibulin-like extracellular matrix protein 2 (Fibulin-4) (FIBL-4) (Protein UPH1)	0.3228	0.311881	0.357921	0.315032	0.112609	1.0101	0.112043	1.1089	0.14914
CCC	FBLN5_HUMAN	Q9UBX5	FBLN5	Fibulin-5 (FIBL-5) (Developmental arteries and neural crest EGF-like protein) (Dance) (Urine p50 protein) (UP50)	0.238629	0.232548	0.256918	0.209334	0.0786448	0.900175	0.0827764	1.076	0.1057
CCC	FBN1_HUMAN	P35555	FBN1	Fibrillin-1 [Cleaved into: Asprosin]	0.317244	0.203497	0.307578	0.184499	-0.0475014	0.906639	-0.0498273	0.96982	-0.044212
CCC	FCGBP_HUMAN	Q9Y6R7	FCGBP	IgGFc-binding protein (Fcgamma-binding protein antigen) (FcgammaBP)	0.360318	0.251353	0.309705	0.207861	-0.201365	0.826966	-0.220437	0.8596	-0.21827
CCC	FETUA_HUMAN	P02765	AHSG	Alpha-2-HS-glycoprotein (Alpha-2-Z-globulin) (Ba-alpha-2-glycoprotein) (Fetuin-A) [Cleaved into: Alpha-2-HS-glycoprotein chain A; Alpha-2-HS-glycoprotein chain B]	0.696024	0.214438	0.385673	0.166521	-1.44728	0.776545	-1.62932	0.55439	-0.85104	1.8309e-06	5.7373	-5.9503	8.4575e-07	6.0728	0.00019296
CCC	FETUB_HUMAN	Q9UGM5	FETUB	Fetuin-B (16G2) (Fetuin-like protein IRL685) (Gugu)	0.12564	0.0855994	0.0851351	0.148214	-0.473189	1.73149	-0.34647	0.67769	-0.56131
CCC	FGFR1_HUMAN	P11362	FGFR1	Fibroblast growth factor receptor 1 (FGFR-1) (EC 2.7.10.1) (Basic fibroblast growth factor receptor 1) (BFGFR) (bFGF-R-1) (Fms-like tyrosine kinase 2) (FLT-2) (N-sam) (Proto-oncogene c-Fgr) (CD antigen CD331)	0.358475	0.157193	0.270723	0.187327	-0.558247	1.1917	-0.509418	0.75524	-0.40499			-3.4504	0.0016413	2.7848	0.032636
CCC	FGFR2_HUMAN	P21802	FGFR2	Fibroblast growth factor receptor 2 (FGFR-2) (EC 2.7.10.1) (K-sam) (KGFR) (Keratinocyte growth factor receptor) (CD antigen CD332)	0.41309	0.23894	0.3062	0.165853	-0.44735	0.694121	-0.528121	0.74173	-0.43104			-2.7059	0.0092686	2.033	0.090413
CCC	FHR1_HUMAN	Q03591	CFHR1	Complement factor H-related protein 1 (FHR-1) (H factor-like protein 1) (FHL-1) (H-factor-like 1) (H36)	0.439559	0.232331	0.252601	0.145626	-0.804707	0.626803	-0.989311	0.57472	-0.79907	0.0037002	2.4318
CCC	FHR2_HUMAN	P36980	CFHR2	Complement factor H-related protein 2 (FHR-2) (DDESK59) (H factor-like 3) (H factor-like protein 2)	0.250182	0.141753	0.144154	0.165343	-0.747982	1.16642	-0.690523	0.57631	-0.79507	0.079704	1.0985
CCC	FIBA_HUMAN	P02671	FGA	Fibrinogen alpha chain [Cleaved into: Fibrinopeptide A; Fibrinogen alpha chain]	0.302701	0.227228	0.321305	0.144747	0.0818714	0.637012	0.100025	1.0588	0.082459
CCC	FIBB_HUMAN	P02675	FGB	Fibrinogen beta chain [Cleaved into: Fibrinopeptide B; Fibrinogen beta chain]	0.297328	0.230962	0.226575	0.132303	-0.306343	0.572835	-0.389542	0.76246	-0.39126
CCC	FIBG_HUMAN	P02679	FGG	Fibrinogen gamma chain	0.34983	0.225578	0.271876	0.121565	-0.345576	0.538904	-0.449119	0.77799	-0.36217
CCC	FINC_HUMAN	P02751	FN1	Fibronectin (FN) (Cold-insoluble globulin) (CIG) [Cleaved into: Anastellin; Ugl-Y1; Ugl-Y2; Ugl-Y3]	0.382191	0.194273	0.438544	0.217882	0.290067	1.12152	0.273452	1.1476	0.19858
CCC	FMOD_HUMAN	Q06828	FMOD	Fibromodulin (FM) (Collagen-binding 59 kDa protein) (Keratan sulfate proteoglycan fibromodulin) (KSPG fibromodulin)	0.283579	0.255757	0.260348	0.260784	-0.0908339	1.01966	-0.0899498	0.91813	-0.12322
CCC	FRIL_HUMAN	P02792	FTL	Ferritin light chain (Ferritin L subunit)	0.207564	0.247352	0.12217	0.0994171	-0.345232	0.401925	-0.492512	0.58856	-0.76474
CCC	FRS1L_HUMAN	Q9P0K9	FRRS1L	DOMON domain-containing protein FRRS1L (Brain protein CG-6) (Ferric-chelate reductase 1-like protein)	0.173878	0.194584	0.151843	0.192086	-0.113239	0.987162	-0.113971	0.87321	-0.1956
CCC	FSTL4_HUMAN	Q6MZW2	FSTL4	Follistatin-related protein 4 (Follistatin-like protein 4)	0.34404	0.229561	0.288892	0.204847	-0.240234	0.892339	-0.253901	0.84013	-0.25132
CCC	FSTL5_HUMAN	Q8N475	FSTL5	Follistatin-related protein 5 (Follistatin-like protein 5)	0.462113	0.279775	0.307547	0.168924	-0.552467	0.603784	-0.688954	0.66519	-0.58816	0.053052	1.2753
CCC	FUCO_HUMAN	P04066	FUCA1	Tissue alpha-L-fucosidase (EC 3.2.1.51) (Alpha-L-fucosidase I) (Alpha-L-fucoside fucohydrolase 1) (Alpha-L-fucosidase 1)	0.359371	0.240042	0.179865	0.190514	-0.74781	0.793666	-0.833833	0.50051	-0.99854	0.020754	1.6829	-3.0587	0.0041641	2.3805	0.061509
CCC	FUCO2_HUMAN	Q9BTY2	FUCA2	Plasma alpha-L-fucosidase (EC 3.2.1.51) (Alpha-L-fucoside fucohydrolase 2) (Alpha-L-fucosidase 2)	0.527166	0.191192	0.416061	0.230112	-0.581116	1.20357	-0.527432	0.78941	-0.34115
CCC	G3P_HUMAN	P04406	GAPDH	Glyceraldehyde-3-phosphate dehydrogenase (GAPDH) (EC 1.2.1.12) (Peptidyl-cysteine S-nitrosylase GAPDH) (EC 2.6.99.-)	0.18978	0.141198	0.230596	0.188586	0.289072	1.33562	0.247533	1.2153	0.28126
CCC	G6PI_HUMAN	P06744	GPI	Glucose-6-phosphate isomerase (GPI) (EC 5.3.1.9) (Autocrine motility factor) (AMF) (Neuroleukin) (NLK) (Phosphoglucose isomerase) (PGI) (Phosphohexose isomerase) (PHI) (Sperm antigen 36) (SA-36)	0.163993	0.148158	0.0976479	0.201892	-0.447803	1.36268	-0.379064	0.59545	-0.74795
CCC	GALT2_HUMAN	Q10471	GALNT2	Polypeptide N-acetylgalactosaminyltransferase 2 (EC 2.4.1.41) (Polypeptide GalNAc transferase 2) (GalNAc-T2) (pp-GaNTase 2) (Protein-UDP acetylgalactosaminyltransferase 2) (UDP-GalNAc:polypeptide N-acetylgalactosaminyltransferase 2) [Cleaved into: Polypeptide N-acetylgalactosaminyltransferase 2 soluble form]	0.452353	0.209356	0.389086	0.155038	-0.302198	0.740546	-0.347245	0.85954	-0.21837
CCC	GAS6_HUMAN	Q14393	GAS6	Growth arrest-specific protein 6 (GAS-6) (AXL receptor tyrosine kinase ligand)	0.192005	0.12451	0.225259	0.187028	0.26708	1.5021	0.213484	1.1732	0.23045
CCC	GDIA_HUMAN	P31150	GDI1	Rab GDP dissociation inhibitor alpha (Rab GDI alpha) (Guanosine diphosphate dissociation inhibitor 1) (GDI-1) (Oligophrenin-2) (Protein XAP-4)	0.453251	0.264164	0.318547	0.207962	-0.509922	0.787246	-0.570623	0.70293	-0.50854
CCC	GELS_HUMAN	P06396	GSN	Gelsolin (AGEL) (Actin-depolymerizing factor) (ADF) (Brevin)	0.472243	0.193116	0.490374	0.186564	0.0938867	0.966074	0.0955068	1.0405	0.057232
CCC	GFRA2_HUMAN	O00451	GFRA2	GDNF family receptor alpha-2 (GDNF receptor alpha-2) (GDNFR-alpha-2) (GFR-alpha-2) (GDNF receptor beta) (GDNFR-beta) (Neurturin receptor alpha) (NRTNR-alpha) (NTNR-alpha) (RET ligand 2) (TGF-beta-related neurotrophic factor receptor 2)	0.374673	0.166199	0.349789	0.184695	-0.149723	1.11129	-0.141831	0.93651	-0.094637
CCC	GGCT_HUMAN	O75223	GGCT	Gamma-glutamylcyclotransferase (EC 4.3.2.9) (Cytochrome c-releasing factor 21)	0.264254	0.267382	0.201382	0.240243	-0.235142	0.898503	-0.247713	0.76227	-0.39162
CCC	GGH_HUMAN	Q92820	GGH	Gamma-glutamyl hydrolase (EC 3.4.19.9) (Conjugase) (GH) (Gamma-Glu-X carboxypeptidase)	0.350846	0.126565	0.319965	0.19994	-0.243993	1.57974	-0.189161	0.91199	-0.13291
CCC	GLDN_HUMAN	Q6ZMI3	GLDN	Gliomedin [Cleaved into: Gliomedin shedded ectodomain]	0.373438	0.258297	0.299158	0.16964	-0.287574	0.656762	-0.347151	0.80127	-0.31964
CCC	GLU2B_HUMAN	P14314	PRKCSH	Glucosidase 2 subunit beta (80K-H protein) (Glucosidase II subunit beta) (Protein kinase C substrate 60.1 kDa protein heavy chain) (PKCSH)	0.536711	0.211996	0.351964	0.255475	-0.871462	1.20509	-0.790409	0.65595	-0.60835	0.045532	1.3417	-3.1103	0.0030353	2.5178	0.05062
CCC	GLYLB_HUMAN	A0A0U1RQE8	GLYATL1B	Putative glycine N-acyltransferase-like protein 1B (EC 2.3.1.68)	0.561908	0.191242	0.505676	0.130577	-0.294035	0.682786	-0.349463	0.89696	-0.15688
CCC	GNPTG_HUMAN	Q9UJJ9	GNPTG	N-acetylglucosamine-1-phosphotransferase subunit gamma (GlcNAc-1-phosphotransferase subunit gamma) (UDP-N-acetylglucosamine-1-phosphotransferase subunit gamma)	0.269188	0.261364	0.19024	0.184332	-0.302061	0.705268	-0.354269	0.70524	-0.50381
CCC	GPC1_HUMAN	P35052	GPC1	Glypican-1 [Cleaved into: Secreted glypican-1]	0.443502	0.231968	0.412073	0.1817	-0.13549	0.783296	-0.151955	0.92806	-0.10771
CCC	GPX3_HUMAN	P22352	GPX3	Glutathione peroxidase 3 (GPx-3) (GSHPx-3) (EC 1.11.1.9) (Extracellular glutathione peroxidase) (Plasma glutathione peroxidase) (GPx-P) (GSHPx-P)	0.362492	0.127309	0.34094	0.171178	-0.169285	1.34459	-0.144405	0.94186	-0.086421
CCC	GRIA4_HUMAN	P48058	GRIA4	Glutamate receptor 4 (GluR-4) (GluR4) (AMPA-selective glutamate receptor 4) (GluR-D) (Glutamate receptor ionotropic, AMPA 4) (GluA4)	0.429531	0.237834	0.202252	0.205773	-0.955619	0.865195	-1.02469	0.47088	-1.0866	0.0037002	2.4318	-3.8234	0.00046459	3.3329	0.014129
CCC	GSTP1_HUMAN	P09211	GSTP1	Glutathione S-transferase P (EC 2.5.1.18) (GST class-pi) (GSTP1-1)	0.300423	0.275755	0.355636	0.267463	0.200225	0.96993	0.203281	1.1839	0.2435
CCC	GUAD_HUMAN	Q9Y2T3	GDA	Guanine deaminase (Guanase) (Guanine aminase) (EC 3.5.4.3) (Guanine aminohydrolase) (GAH) (p51-nedasin)	0.468284	0.25361	0.377365	0.185933	-0.358499	0.733145	-0.413698	0.80635	-0.31052
CCC	H6ST3_HUMAN	Q8IZP7	HS6ST3	Heparan-sulfate 6-O-sulfotransferase 3 (HS6ST-3) (EC 2.8.2.-)	0.267486	0.277481	0.168296	0.150047	-0.357464	0.540747	-0.464014	0.62922	-0.66835
CCC	HABP2_HUMAN	Q14520	HABP2	Hyaluronan-binding protein 2 (EC 3.4.21.-) (Factor VII-activating protease) (Factor seven-activating protease) (FSAP) (Hepatocyte growth factor activator-like protein) (Plasma hyaluronan-binding protein) [Cleaved into: Hyaluronan-binding protein 2 50 kDa heavy chain; Hyaluronan-binding protein 2 50 kDa heavy chain alternate form; Hyaluronan-binding protein 2 27 kDa light chain; Hyaluronan-binding…	0.499924	0.300544	0.399901	0.226851	-0.332807	0.7548	-0.37931	0.79996	-0.322
CCC	HBA_HUMAN	P69905	HBA1	Hemoglobin subunit alpha (Alpha-globin) (Hemoglobin alpha chain) [Cleaved into: Hemopressin]	0.172477	0.277462	0.0684111	0.0877765	-0.375063	0.316356	-0.569851	0.3967	-1.3339
CCC	HBB_HUMAN	P68871	HBB	Hemoglobin subunit beta (Beta-globin) (Hemoglobin beta chain) [Cleaved into: LVV-hemorphin-7; Spinorphin]	0.234036	0.287557	0.118743	0.103528	-0.40094	0.360027	-0.589605	0.50763	-0.97816
CCC	HBD_HUMAN	P02042	HBD	Hemoglobin subunit delta (Delta-globin) (Hemoglobin delta chain)	0.394165	0.271398	0.314439	0.180638	-0.293759	0.665585	-0.35274	0.79758	-0.32629
CCC	HEMO_HUMAN	P02790	HPX	Hemopexin (Beta-1B-glycoprotein)	0.451985	0.227426	0.327946	0.167354	-0.545406	0.735862	-0.628398	0.72584	-0.46227	0.09249	1.0339
CCC	HEP2_HUMAN	P05546	SERPIND1	Heparin cofactor 2 (Heparin cofactor II) (HC-II) (Protease inhibitor leuserpin-2) (HLS2) (Serpin D1)	0.417876	0.279701	0.461252	0.183656	0.155082	0.656615	0.187228	1.1048	0.14377
CCC	HEXA_HUMAN	P06865	HEXA	Beta-hexosaminidase subunit alpha (EC 3.2.1.52) (Beta-N-acetylhexosaminidase subunit alpha) (Hexosaminidase subunit A) (N-acetyl-beta-glucosaminidase subunit alpha)	0.29603	0.246625	0.224016	0.212022	-0.291996	0.859693	-0.314026	0.75676	-0.40209
CCC	HEXB_HUMAN	P07686	HEXB	Beta-hexosaminidase subunit beta (EC 3.2.1.52) (Beta-N-acetylhexosaminidase subunit beta) (Hexosaminidase subunit B) (Cervical cancer proto-oncogene 7 protein) (HCC-7) (N-acetyl-beta-glucosaminidase subunit beta) [Cleaved into: Beta-hexosaminidase subunit beta chain B; Beta-hexosaminidase subunit beta chain A]	0.327037	0.225985	0.231505	0.173825	-0.422736	0.769189	-0.477887	0.7079	-0.49839
CCC	HGFA_HUMAN	Q04756	HGFAC	Hepatocyte growth factor activator (HGF activator) (HGFA) (EC 3.4.21.-) [Cleaved into: Hepatocyte growth factor activator short chain; Hepatocyte growth factor activator long chain]	0.269092	0.192361	0.202564	0.122659	-0.345847	0.637649	-0.42237	0.75343	-0.40845
CCC	HLAB_HUMAN	P01889	HLA-B	HLA class I histocompatibility antigen, B alpha chain (Human leukocyte antigen B) (HLA-B)	0.224639	0.221857	0.172441	0.133698	-0.235277	0.602629	-0.293614	0.76703	-0.38265
CCC	HPRT_HUMAN	P00492	HPRT1	Hypoxanthine-guanine phosphoribosyltransferase (HGPRT) (HGPRTase) (EC 2.4.2.8)	0.112825	0.118395	0.168313	0.268272	0.468663	2.26592	0.287003	1.4911	0.57634
CCC	HPT_HUMAN	P00738	HP	Haptoglobin (Zonulin) [Cleaved into: Haptoglobin alpha chain; Haptoglobin beta chain]	0.221371	0.272094	0.113449	0.112989	-0.396634	0.415257	-0.560511	0.51235	-0.96478
CCC	HRG_HUMAN	P04196	HRG	Histidine-rich glycoprotein (Histidine-proline-rich glycoprotein) (HPRG)	0.547532	0.205243	0.320827	0.167533	-1.10457	0.816269	-1.21631	0.58596	-0.77112	0.00039327	3.4053	-4.4871	6.7795e-05	4.1688	0.0031864
CCC	HV118_HUMAN	A0A0C4DH31	IGHV1-18	Immunoglobulin heavy variable 1-18	0.501081	0.251594	0.364926	0.213559	-0.541169	0.848824	-0.585419	0.72849	-0.45701
CCC	HV169_HUMAN	P01742	IGHV1-69	Immunoglobulin heavy variable 1-69 (Ig heavy chain V-I region EU) (Ig heavy chain V-I region SIE) (Ig heavy chain V-I region WOL)	0.40018	0.218999	0.32234	0.185376	-0.355435	0.846468	-0.384989	0.80561	-0.31185
CCC	HV315_HUMAN	A0A0B4J1V0	IGHV3-15	Immunoglobulin heavy variable 3-15	0.272818	0.17414	0.180811	0.231484	-0.528353	1.3293	-0.453658	0.66296	-0.59301
CCC	HV323_HUMAN	P01764	IGHV3-23	Immunoglobulin heavy variable 3-23 (Ig heavy chain V-III region LAY) (Ig heavy chain V-III region POM) (Ig heavy chain V-III region TEI) (Ig heavy chain V-III region TIL) (Ig heavy chain V-III region TUR) (Ig heavy chain V-III region VH26) (Ig heavy chain V-III region WAS) (Ig heavy chain V-III region ZAP)	0.354588	0.213933	0.353188	0.164607	-0.00654449	0.769432	-0.00739728	0.99648	-0.0050823
CCC	HV349_HUMAN	A0A0A0MS15	IGHV3-49	Immunoglobulin heavy variable 3-49	0.384575	0.2036	0.299924	0.163532	-0.415767	0.803203	-0.461143	0.7803	-0.3579
CCC	HV372_HUMAN	A0A0B4J1Y9	IGHV3-72	Immunoglobulin heavy variable 3-72	0.401014	0.196088	0.369935	0.223652	-0.158494	1.14057	-0.148086	0.92269	-0.11608
CCC	HV374_HUMAN	A0A0B4J1X5	IGHV3-74	Immunoglobulin heavy variable 3-74	0.153539	0.222443	0.132086	0.0945812	-0.0964409	0.425194	-0.135337	0.86007	-0.21748
CCC	HV434_HUMAN	P06331	IGHV4-34	Immunoglobulin heavy variable 4-34 (Ig heavy chain V-II region ARH-77)	0.228298	0.124789	0.237663	0.168798	0.0750505	1.35267	0.0638002	1.0417	0.058871
CCC	HV551_HUMAN	A0A0C4DH38	IGHV5-51	Immunoglobulin heavy variable 5-51	0.423402	0.227637	0.38259	0.204049	-0.179286	0.896378	-0.189082	0.90429	-0.14515
CCC	IBP2_HUMAN	P18065	IGFBP2	Insulin-like growth factor-binding protein 2 (IBP-2) (IGF-binding protein 2) (IGFBP-2)	0.413784	0.267646	0.412606	0.193261	-0.00439984	0.722075	-0.00510993	0.99719	-0.0040591
CCC	IBP4_HUMAN	P22692	IGFBP4	Insulin-like growth factor-binding protein 4 (IBP-4) (IGF-binding protein 4) (IGFBP-4)	0.140979	0.148236	0.144203	0.181031	0.0217508	1.22123	0.0195845	1.0229	0.032654
CCC	IBP6_HUMAN	P24592	IGFBP6	Insulin-like growth factor-binding protein 6 (IBP-6) (IGF-binding protein 6) (IGFBP-6)	0.501732	0.199753	0.353106	0.136654	-0.744045	0.684115	-0.883603	0.70347	-0.50743	0.011457	1.9409	-3.1531	0.0034539	2.4617	0.054111
CCC	IBP7_HUMAN	Q16270	IGFBP7	Insulin-like growth factor-binding protein 7 (IBP-7) (IGF-binding protein 7) (IGFBP-7) (IGFBP-rP1) (MAC25 protein) (PGI2-stimulating factor) (Prostacyclin-stimulating factor) (Tumor-derived adhesion factor) (TAF)	0.506383	0.214042	0.311994	0.163667	-0.908184	0.764649	-1.02931	0.61624	-0.69844	0.0029932	2.5239	-3.7465	0.00064135	3.1929	0.016579
CCC	IC1_HUMAN	P05155	SERPING1	Plasma protease C1 inhibitor (C1 Inh) (C1Inh) (C1 esterase inhibitor) (C1-inhibiting factor) (Serpin G1)	0.575966	0.214837	0.504387	0.170166	-0.333179	0.792067	-0.371838	0.87649	-0.1902
CCC	ICAM5_HUMAN	Q9UMF0	ICAM5	Intercellular adhesion molecule 5 (ICAM-5) (Telencephalin)	0.519314	0.279145	0.380851	0.233686	-0.496024	0.837151	-0.539993	0.73307	-0.44797
CCC	ICOSL_HUMAN	O75144	ICOSLG	ICOS ligand (B7 homolog 2) (B7-H2) (B7-like protein Gl50) (B7-related protein 1) (B7RP-1) (CD antigen CD275)	0.586429	0.150387	0.422518	0.182352	-1.08992	1.21256	-0.985217	0.72163	-0.47066	0.0087947	2.0558	-3.8786	0.00029805	3.5257	0.011007
CCC	IGA2_HUMAN	P0DOX2		Immunoglobulin alpha-2 heavy chain (Immunoglobulin alpha-2 heavy chain BUT)	0.363295	0.246149	0.256516	0.16711	-0.433797	0.678898	-0.516764	0.70556	-0.50316
CCC	IGD_HUMAN	P0DOX3		Immunoglobulin delta heavy chain (Immunoglobulin delta heavy chain WAH)	0.254338	0.224674	0.198206	0.169851	-0.24984	0.755991	-0.284558	0.77927	-0.35981
CCC	IGG1_HUMAN	P0DOX5		Immunoglobulin gamma-1 heavy chain (Immunoglobulin gamma-1 heavy chain NIE)	0.447987	0.207196	0.432053	0.208356	-0.0769008	1.0056	-0.0766861	0.96548	-0.050687
CCC	IGHA1_HUMAN	P01876	IGHA1	Immunoglobulin heavy constant alpha 1 (Ig alpha-1 chain C region) (Ig alpha-1 chain C region BUR) (Ig alpha-1 chain C region TRO)	0.270507	0.14169	0.337997	0.217044	0.476324	1.53182	0.37627	1.2503	0.32228
CCC	IGHG2_HUMAN	P01859	IGHG2	Immunoglobulin heavy constant gamma 2 (Ig gamma-2 chain C region) (Ig gamma-2 chain C region DOT) (Ig gamma-2 chain C region TIL) (Ig gamma-2 chain C region ZIE)	0.298349	0.191231	0.356319	0.22976	0.303145	1.20147	0.275401	1.1947	0.25666
CCC	IGHG3_HUMAN	P01860	IGHG3	Immunoglobulin heavy constant gamma 3 (HDC) (Heavy chain disease protein) (Ig gamma-3 chain C region)	0.200163	0.152845	0.146322	0.151892	-0.352256	0.993767	-0.353357	0.73139	-0.45129
CCC	IGHG4_HUMAN	P01861	IGHG4	Immunoglobulin heavy constant gamma 4 (Ig gamma-4 chain C region)	0.21221	0.204372	0.217514	0.232526	0.0259529	1.13776	0.0242805	1.0247	0.035229
CCC	IGHM_HUMAN	P01871	IGHM	Immunoglobulin heavy constant mu (Ig mu chain C region) (Ig mu chain C region BOT) (Ig mu chain C region GAL) (Ig mu chain C region OU)	0.246118	0.226137	0.197677	0.209	-0.214211	0.924219	-0.222647	0.8032	-0.31617
CCC	IGJ_HUMAN	P01591	JCHAIN	Immunoglobulin J chain (Joining chain of multimeric IgA and IgM)	0.39495	0.231679	0.374197	0.261858	-0.0895746	1.13026	-0.0840973	0.94746	-0.077861
CCC	IGK_HUMAN	P0DOX7		Immunoglobulin kappa light chain (Immunoglobulin kappa light chain EU)	0.292	0.223958	0.187613	0.18602	-0.4661	0.830603	-0.509231	0.64232	-0.63863
CCC	IGL1_HUMAN	P0DOX8		Immunoglobulin lambda-1 light chain (Immunoglobulin lambda-1 light chain MCG)	0.230976	0.215773	0.322719	0.223492	0.425182	1.03577	0.417711	1.3969	0.48222
CCC	IGLC2_HUMAN	P0DOY2	IGLC2	Immunoglobulin lambda constant 2 (Ig lambda chain C region Kern) (Ig lambda chain C region NIG-64) (Ig lambda chain C region SH) (Ig lambda chain C region X) (Ig lambda-2 chain C region)	0.240246	0.231899	0.28233	0.313024	0.181475	1.34983	0.154458	1.1752	0.23289
CCC	IGSF8_HUMAN	Q969P0	IGSF8	Immunoglobulin superfamily member 8 (IgSF8) (CD81 partner 3) (Glu-Trp-Ile EWI motif-containing protein 2) (EWI-2) (Keratinocytes-associated transmembrane protein 4) (KCT-4) (LIR-D1) (Prostaglandin regulatory-like protein) (PGRL) (CD antigen CD316)	0.427574	0.246481	0.332594	0.216689	-0.385341	0.879132	-0.410127	0.77875	-0.36077
CCC	IL6RB_HUMAN	P40189	IL6ST	Interleukin-6 receptor subunit beta (IL-6 receptor subunit beta) (IL-6R subunit beta) (IL-6R-beta) (IL-6RB) (CDw130) (Interleukin-6 signal transducer) (Membrane glycoprotein 130) (gp130) (Oncostatin-M receptor subunit alpha) (CD antigen CD130)	0.28752	0.210309	0.25495	0.181754	-0.154871	0.864222	-0.166151	0.88718	-0.17269
CCC	IMPA1_HUMAN	P29218	IMPA1	Inositol monophosphatase 1 (IMP 1) (IMPase 1) (EC 3.1.3.25) (D-galactose 1-phosphate phosphatase) (EC 3.1.3.94) (Inositol-1(or 4)-monophosphatase 1) (Lithium-sensitive myo-inositol monophosphatase A1)	0.340406	0.214602	0.367694	0.220589	0.127157	1.0279	0.125407	1.0808	0.11207
CCC	IMPA3_HUMAN	Q9NX62	BPNT2	Golgi-resident adenosine 3',5'-bisphosphate 3'-phosphatase (Golgi-resident PAP phosphatase) (gPAPP) (EC 3.1.3.7) (3'(2'), 5'-bisphosphate nucleotidase 2) (Inositol monophosphatase domain-containing protein 1) (Myo-inositol monophosphatase A3) (Phosphoadenosine phosphate 3'-nucleotidase)	0.367682	0.239421	0.317088	0.174191	-0.211317	0.727552	-0.244643	0.86117	-0.21563
CCC	IPSP_HUMAN	P05154	SERPINA5	Plasma serine protease inhibitor (Acrosomal serine protease inhibitor) (Plasminogen activator inhibitor 3) (PAI-3) (PAI3) (Protein C inhibitor) (PCI) (Serpin A5)	0.581406	0.27105	0.503353	0.18602	-0.287965	0.686294	-0.341535	0.86419	-0.21058
CCC	ISLR_HUMAN	O14498	ISLR	Immunoglobulin superfamily containing leucine-rich repeat protein	0.173237	0.23704	0.170306	0.181773	-0.0123633	0.766845	-0.0139947	0.98179	-0.026513
CCC	ITIH1_HUMAN	P19827	ITIH1	Inter-alpha-trypsin inhibitor heavy chain H1 (ITI heavy chain H1) (ITI-HC1) (Inter-alpha-inhibitor heavy chain 1) (Inter-alpha-trypsin inhibitor complex component III) (Serum-derived hyaluronan-associated protein) (SHAP)	0.444468	0.23898	0.298162	0.16936	-0.612209	0.708677	-0.716588	0.67127	-0.57504	0.048773	1.3118
CCC	ITIH2_HUMAN	P19823	ITIH2	Inter-alpha-trypsin inhibitor heavy chain H2 (ITI heavy chain H2) (ITI-HC2) (Inter-alpha-inhibitor heavy chain 2) (Inter-alpha-trypsin inhibitor complex component II) (Serum-derived hyaluronan-associated protein) (SHAP)	0.289382	0.237767	0.224256	0.127135	-0.273908	0.534704	-0.356953	0.77471	-0.36827
CCC	ITIH3_HUMAN	Q06033	ITIH3	Inter-alpha-trypsin inhibitor heavy chain H3 (ITI heavy chain H3) (ITI-HC3) (Inter-alpha-inhibitor heavy chain 3) (Serum-derived hyaluronan-associated protein) (SHAP)	0.39555	0.203792	0.351181	0.209599	-0.217713	1.02849	-0.214654	0.88768	-0.17189
CCC	ITIH4_HUMAN	Q14624	ITIH4	Inter-alpha-trypsin inhibitor heavy chain H4 (ITI heavy chain H4) (ITI-HC4) (Inter-alpha-inhibitor heavy chain 4) (Inter-alpha-trypsin inhibitor family heavy chain-related protein) (IHRP) (Plasma kallikrein sensitive glycoprotein 120) (Gp120) (PK-120) [Cleaved into: 70 kDa inter-alpha-trypsin inhibitor heavy chain H4; 35 kDa inter-alpha-trypsin inhibitor heavy chain H4]	0.522875	0.240397	0.252569	0.11908	-1.12442	0.495349	-1.50389	0.48309	-1.0496	4.4379e-06	5.3528	-4.9773	3.0844e-05	4.5108	0.0017718
CCC	ITIH5_HUMAN	Q86UX2	ITIH5	Inter-alpha-trypsin inhibitor heavy chain H5 (ITI heavy chain H5) (ITI-HC5) (Inter-alpha-inhibitor heavy chain 5)	0.336558	0.206441	0.26031	0.166712	-0.369345	0.807553	-0.408668	0.77294	-0.37157
CCC	KAIN_HUMAN	P29622	SERPINA4	Kallistatin (Kallikrein inhibitor) (Peptidase inhibitor 4) (PI-4) (Serpin A4)	0.278282	0.215559	0.27782	0.186094	-0.00214008	0.863308	-0.00229708	0.99743	-0.0037077
CCC	KCC2A_HUMAN	Q9UQM7	CAMK2A	Calcium/calmodulin-dependent protein kinase type II subunit alpha (CaM kinase II subunit alpha) (CaMK-II subunit alpha) (EC 2.7.11.17)	0.396016	0.259621	0.228101	0.171283	-0.64677	0.659741	-0.779363	0.57629	-0.79512	0.029669	1.5277	-2.7477	0.0097975	2.0089	0.093802
CCC	KCC2B_HUMAN	Q13554	CAMK2B	Calcium/calmodulin-dependent protein kinase type II subunit beta (CaM kinase II subunit beta) (CaMK-II subunit beta) (EC 2.7.11.17)	0.0947853	0.133658	0.101771	0.178147	0.0522645	1.33285	0.0448075	1.0739	0.10281
CCC	KLK6_HUMAN	Q92876	KLK6	Kallikrein-6 (EC 3.4.21.-) (Neurosin) (Protease M) (SP59) (Serine protease 18) (Serine protease 9) (Zyme)	0.404346	0.205513	0.354297	0.218502	-0.243531	1.0632	-0.236071	0.87703	-0.1893
CCC	KLKB1_HUMAN	P03952	KLKB1	Plasma kallikrein (EC 3.4.21.34) (Fletcher factor) (Kininogenin) (Plasma prekallikrein) (PKK) [Cleaved into: Plasma kallikrein heavy chain; Plasma kallikrein light chain]	0.289864	0.257534	0.408821	0.215973	0.461906	0.838618	0.502449	1.4107	0.49637
CCC	KNG1_HUMAN	P01042	KNG1	Kininogen-1 (Alpha-2-thiol proteinase inhibitor) (Fitzgerald factor) (High molecular weight kininogen) (HMWK) (Williams-Fitzgerald-Flaujeac factor) [Cleaved into: Kininogen-1 heavy chain; T-kinin (Ile-Ser-Bradykinin); Bradykinin (Kallidin I); Lysyl-bradykinin (Kallidin II); Kininogen-1 light chain; Low molecular weight growth-promoting factor]	0.504562	0.224123	0.404346	0.186451	-0.447147	0.831913	-0.488174	0.80181	-0.31866
CCC	KPYM_HUMAN	P14618	PKM	Pyruvate kinase PKM (EC 2.7.1.40) (Cytosolic thyroid hormone-binding protein) (CTHBP) (Opa-interacting protein 3) (OIP-3) (Pyruvate kinase 2/3) (Pyruvate kinase muscle isozyme) (Threonine-protein kinase PKM2) (EC 2.7.11.1) (Thyroid hormone-binding protein 1) (THBP1) (Tumor M2-PK) (Tyrosine-protein kinase PKM2) (EC 2.7.10.2) (p58)	0.261698	0.163139	0.359664	0.212988	0.60051	1.30556	0.520924	1.3744	0.45882
CCC	KV106_HUMAN	A0A0C4DH72	IGKV1-6	Immunoglobulin kappa variable 1-6	0.437691	0.274707	0.261423	0.19172	-0.641658	0.697906	-0.755822	0.59737	-0.7433	0.036378	1.4392
CCC	KV113_HUMAN	P0DP09	IGKV1-13	Immunoglobulin kappa variable 1-13	0.316552	0.21196	0.353444	0.215979	0.174051	1.01896	0.172417	1.1156	0.15779
CCC	KV127_HUMAN	A0A075B6S5	IGKV1-27	Immunoglobulin kappa variable 1-27	0.386603	0.259721	0.265833	0.244542	-0.464998	0.941554	-0.478996	0.68775	-0.54005
CCC	KV133_HUMAN	P01594	IGKV1-33	Immunoglobulin kappa variable 1-33 (Ig kappa chain V-I region AU) (Ig kappa chain V-I region Ka)	0.384264	0.214721	0.339108	0.171881	-0.210303	0.800488	-0.233606	0.88253	-0.18028
CCC	KV224_HUMAN	A0A0C4DH68	IGKV2-24	Immunoglobulin kappa variable 2-24	0.401564	0.247095	0.408668	0.215028	0.0287514	0.870223	0.0307465	1.0171	0.024394
CCC	KV230_HUMAN	P06310	IGKV2-30	Immunoglobulin kappa variable 2-30 (Ig kappa chain V-II region RPMI 6410)	0.392301	0.21441	0.350789	0.191683	-0.193606	0.894002	-0.204441	0.89484	-0.1603
CCC	KV320_HUMAN	P01619	IGKV3-20	Immunoglobulin kappa variable 3-20 (Ig kappa chain V-III region B6) (Ig kappa chain V-III region GOL) (Ig kappa chain V-III region HAH) (Ig kappa chain V-III region HIC) (Ig kappa chain V-III region IARC/BL41) (Ig kappa chain V-III region NG9) (Ig kappa chain V-III region SIE) (Ig kappa chain V-III region Ti) (Ig kappa chain V-III region WOL)	0.233543	0.281209	0.237738	0.221276	0.0149199	0.786873	0.0166995	1.0181	0.025855
CCC	KV37_HUMAN	A0A075B6H7	IGKV3-7	Probable non-functional immunoglobulin kappa variable 3-7	0.12136	0.196788	0.0456992	0.0284541	-0.384479	0.144593	-0.671818	0.37653	-1.4092	0.095092	1.0219
CCC	KV401_HUMAN	P06312	IGKV4-1	Immunoglobulin kappa variable 4-1 (Ig kappa chain V-IV region B17) (Ig kappa chain V-IV region JI) (Ig kappa chain V-IV region Len) (Ig kappa chain V-IV region STH)	0.360496	0.215661	0.349046	0.186604	-0.0530926	0.865264	-0.0569277	0.96846	-0.046242
CCC	KVD16_HUMAN	P01601	IGKV1D-16	Immunoglobulin kappa variable 1D-16 (Ig kappa chain V-I region HK146) (Ig kappa chain V-I region HK189)	0.424871	0.256631	0.339571	0.192537	-0.332384	0.750249	-0.379813	0.79801	-0.32551
CCC	KVD21_HUMAN	A0A0A0MT36	IGKV6D-21	Immunoglobulin kappa variable 6D-21	0.10837	0.126918	0.110894	0.157317	0.0198822	1.23952	0.0177558	1.0231	0.032886
CCC	KVD28_HUMAN	P01615	IGKV2D-28	Immunoglobulin kappa variable 2D-28 (Ig kappa chain V-II region FR) (Ig kappa chain V-II region GM607) (Ig kappa chain V-II region MIL) (Ig kappa chain V-II region TEW)	0.372935	0.215877	0.334763	0.243259	-0.176821	1.12684	-0.166276	0.8976	-0.15585
CCC	KVD29_HUMAN	A0A075B6S2	IGKV2D-29	Immunoglobulin kappa variable 2D-29	0.404298	0.216542	0.372348	0.2043	-0.147547	0.943468	-0.151839	0.92155	-0.11786
CCC	KVD37_HUMAN	P0DSN7	IGKV1D-37	Probable non-functional immunoglobulinn kappa variable 1D-37	0.438657	0.216925	0.365633	0.192113	-0.336634	0.885623	-0.357053	0.8336	-0.26257
CCC	L1CAM_HUMAN	P32004	L1CAM	Neural cell adhesion molecule L1 (N-CAM-L1) (NCAM-L1) (CD antigen CD171)	0.448511	0.254002	0.496755	0.211183	0.189937	0.831422	0.20742	1.107	0.1466
CCC	LAMA2_HUMAN	P24043	LAMA2	Laminin subunit alpha-2 (Laminin M chain) (Laminin-12 subunit alpha) (Laminin-2 subunit alpha) (Laminin-4 subunit alpha) (Merosin heavy chain)	0.154895	0.187947	0.104645	0.07182	-0.267362	0.38213	-0.386883	0.67534	-0.56631
CCC	LAMB1_HUMAN	P07942	LAMB1	Laminin subunit beta-1 (Laminin B1 chain) (Laminin-1 subunit beta) (Laminin-10 subunit beta) (Laminin-12 subunit beta) (Laminin-2 subunit beta) (Laminin-6 subunit beta) (Laminin-8 subunit beta)	0.379477	0.262283	0.385795	0.226587	0.0240901	0.863903	0.0258491	1.0168	0.024007
CCC	LAMB2_HUMAN	P55268	LAMB2	Laminin subunit beta-2 (Laminin B1s chain) (Laminin-11 subunit beta) (Laminin-14 subunit beta) (Laminin-15 subunit beta) (Laminin-3 subunit beta) (Laminin-4 subunit beta) (Laminin-7 subunit beta) (Laminin-9 subunit beta) (S-laminin subunit beta) (S-LAM beta)	0.371633	0.242037	0.364189	0.263907	-0.0307566	1.09036	-0.0294271	0.98008	-0.029025
CCC	LAMC1_HUMAN	P11047	LAMC1	Laminin subunit gamma-1 (Laminin B2 chain) (Laminin-1 subunit gamma) (Laminin-10 subunit gamma) (Laminin-11 subunit gamma) (Laminin-2 subunit gamma) (Laminin-3 subunit gamma) (Laminin-4 subunit gamma) (Laminin-6 subunit gamma) (Laminin-7 subunit gamma) (Laminin-8 subunit gamma) (Laminin-9 subunit gamma) (S-laminin subunit gamma) (S-LAM gamma)	0.358546	0.226171	0.285771	0.218855	-0.321768	0.967655	-0.327057	0.79742	-0.32658
CCC	LAMP1_HUMAN	P11279	LAMP1	Lysosome-associated membrane glycoprotein 1 (LAMP-1) (Lysosome-associated membrane protein 1) (CD107 antigen-like family member A) (CD antigen CD107a)	0.135681	0.157419	0.187417	0.270313	0.32865	1.71715	0.241908	1.3813	0.46599
CCC	LAMP2_HUMAN	P13473	LAMP2	Lysosome-associated membrane glycoprotein 2 (LAMP-2) (Lysosome-associated membrane protein 2) (CD107 antigen-like family member B) (LGP-96) (CD antigen CD107b)	0.511714	0.228309	0.344822	0.21856	-0.73099	0.957299	-0.746938	0.674	-0.56918	0.048032	1.3185	-2.8385	0.0069332	2.1591	0.076265
CCC	LCAT_HUMAN	P04180	LCAT	Phosphatidylcholine-sterol acyltransferase (EC 2.3.1.43) (1-alkyl-2-acetylglycerophosphocholine esterase) (EC 3.1.1.47) (Lecithin-cholesterol acyltransferase) (Phospholipid-cholesterol acyltransferase) (Platelet-activating factor acetylhydrolase) (PAF acetylhydrolase)	0.362187	0.198462	0.422634	0.191376	0.304579	0.964295	0.310115	1.1675	0.22341
CCC	LDHA_HUMAN	P00338	LDHA	L-lactate dehydrogenase A chain (LDH-A) (EC 1.1.1.27) (Cell proliferation-inducing gene 19 protein) (LDH muscle subunit) (LDH-M) (Renal carcinoma antigen NY-REN-59)	0.440677	0.19289	0.509064	0.211641	0.354538	1.09721	0.338104	1.1557	0.20877
CCC	LDHB_HUMAN	P07195	LDHB	L-lactate dehydrogenase B chain (LDH-B) (EC 1.1.1.27) (LDH heart subunit) (LDH-H) (Renal carcinoma antigen NY-REN-46)	0.285911	0.116367	0.382576	0.191639	0.830691	1.64684	0.627685	1.339	0.42113
CCC	LEG7_HUMAN	P47929	LGALS7	Galectin-7 (Gal-7) (HKL-14) (PI7) (p53-induced gene 1 protein)	0.228015	0.209419	0.210795	0.137966	-0.0822254	0.658807	-0.0991381	0.92448	-0.11328
CCC	LFNG_HUMAN	Q8NES3	LFNG	Beta-1,3-N-acetylglucosaminyltransferase lunatic fringe (EC 2.4.1.222) (O-fucosylpeptide 3-beta-N-acetylglucosaminyltransferase)	0.194592	0.202258	0.0492782	0.15266	-0.718459	0.754779	-0.818859	0.25321	-1.9816	0.022396	1.6498	-2.9736	0.0053072	2.2751	0.070355
CCC	LG3BP_HUMAN	Q08380	LGALS3BP	Galectin-3-binding protein (Basement membrane autoantigen p105) (Lectin galactoside-binding soluble 3-binding protein) (Mac-2-binding protein) (MAC2BP) (Mac-2 BP) (Tumor-associated antigen 90K)	0.505013	0.208291	0.469854	0.20916	-0.168796	1.00417	-0.168445	0.93114	-0.10293
CCC	LMAN2_HUMAN	Q12907	LMAN2	Vesicular integral-membrane protein VIP36 (Glycoprotein GP36b) (Lectin mannose-binding 2) (Vesicular integral-membrane protein 36) (VIP36)	0.494159	0.240419	0.417456	0.234084	-0.31904	0.973649	-0.3233	0.84544	-0.24222
CCC	LRC4B_HUMAN	Q9NT99	LRRC4B	Leucine-rich repeat-containing protein 4B (Netrin-G3 ligand) (NGL-3)	0.373815	0.204162	0.333012	0.239174	-0.199859	1.17149	-0.184076	0.89089	-0.16668
CCC	LRP1_HUMAN	Q07954	LRP1	Prolow-density lipoprotein receptor-related protein 1 (LRP-1) (Alpha-2-macroglobulin receptor) (A2MR) (Apolipoprotein E receptor) (APOER) (CD antigen CD91) [Cleaved into: Low-density lipoprotein receptor-related protein 1 85 kDa subunit (LRP-85); Low-density lipoprotein receptor-related protein 1 515 kDa subunit (LRP-515); Low-density lipoprotein receptor-related protein 1 intracellular domain (L…	0.517426	0.239882	0.409291	0.242685	-0.450785	1.01169	-0.448166	0.79091	-0.33842
CCC	LSAMP_HUMAN	Q13449	LSAMP	Limbic system-associated membrane protein (LSAMP) (IgLON family member 3)	0.484682	0.186395	0.427276	0.22808	-0.30798	1.22363	-0.277006	0.88164	-0.18174
CCC	LTBP1_HUMAN	Q14766	LTBP1	Latent-transforming growth factor beta-binding protein 1 (LTBP-1) (Transforming growth factor beta-1-binding protein 1) (TGF-beta1-BP-1)	0.259051	0.245298	0.132444	0.106296	-0.516135	0.433332	-0.72019	0.51164	-0.9668	0.045532	1.3417
CCC	LTBP2_HUMAN	Q14767	LTBP2	Latent-transforming growth factor beta-binding protein 2 (LTBP-2)	0.178302	0.211437	0.0981177	0.173719	-0.379234	0.821609	-0.416372	0.55012	-0.86217
CCC	LTBP4_HUMAN	Q8N2S1	LTBP4	Latent-transforming growth factor beta-binding protein 4 (LTBP-4)	0.509053	0.243377	0.375641	0.198216	-0.54817	0.81444	-0.604231	0.73782	-0.43865
CCC	LUM_HUMAN	P51884	LUM	Lumican (Keratan sulfate proteoglycan lumican) (KSPG lumican)	0.388513	0.202041	0.361635	0.177247	-0.133029	0.877282	-0.141725	0.93127	-0.10273
CCC	LV136_HUMAN	A0A0B4J1U3	IGLV1-36	Immunoglobulin lambda variable 1-36	0.156803	0.162659	0.164585	0.206787	0.0478431	1.27129	0.0421285	1.0497	0.069997
CCC	LV140_HUMAN	P01703	IGLV1-40	Immunoglobulin lambda variable 1-40 (Ig lambda chain V-I region NEWM)	0.363203	0.255909	0.292637	0.237062	-0.275748	0.926354	-0.28629	0.80587	-0.31138
CCC	LV147_HUMAN	P01700	IGLV1-47	Immunoglobulin lambda variable 1-47 (Ig lambda chain V-I region HA) (Ig lambda chain V-I region WAH)	0.431139	0.277756	0.335026	0.244057	-0.34603	0.878672	-0.368377	0.77718	-0.36369
CCC	LV151_HUMAN	P01701	IGLV1-51	Immunoglobulin lambda variable 1-51 (Ig lambda chain V-I region BL2) (Ig lambda chain V-I region EPS) (Ig lambda chain V-I region NEW) (Ig lambda chain V-I region NIG-64)	0.245919	0.211256	0.190069	0.133599	-0.264368	0.632404	-0.323901	0.77323	-0.37104
CCC	LV208_HUMAN	P01709	IGLV2-8	Immunoglobulin lambda variable 2-8 (Ig lambda chain V-II region BO) (Ig lambda chain V-II region MGC)	0.218607	0.168375	0.160672	0.174343	-0.344082	1.03544	-0.33809	0.73533	-0.44353
CCC	LV218_HUMAN	A0A075B6J9	IGLV2-18	Immunoglobulin lambda variable 2-18	0.163238	0.0852288	0.174484	0.200282	0.131943	2.34994	0.0787736	1.0689	0.096142
CCC	LV223_HUMAN	P01705	IGLV2-23	Immunoglobulin lambda variable 2-23 (Ig lambda chain V-II region NEI)	0.341889	0.265828	0.255958	0.238708	-0.323257	0.897979	-0.340633	0.74889	-0.41718
CCC	LV310_HUMAN	A0A075B6K4	IGLV3-10	Immunoglobulin lambda variable 3-10	0.371282	0.221466	0.264249	0.189402	-0.483295	0.855222	-0.521011	0.71192	-0.49021
CCC	LV321_HUMAN	P80748	IGLV3-21	Immunoglobulin lambda variable 3-21 (Ig lambda chain V-III region LOI) (Ig lambda chain V-V region DEL) (Ig lambda chain V-VII region MOT)	0.206521	0.237491	0.196577	0.185723	-0.0418702	0.782023	-0.0469918	0.95172	-0.071384
CCC	LV327_HUMAN	P01718	IGLV3-27	Immunoglobulin lambda variable 3-27 (Ig lambda chain V-IV region Kern)	0.24245	0.230758	0.199468	0.150312	-0.186266	0.651386	-0.225587	0.82276	-0.28146
CCC	LV39_HUMAN	A0A075B6K5	IGLV3-9	Immunoglobulin lambda variable 3-9	0.312617	0.228085	0.210435	0.128089	-0.447997	0.561583	-0.573773	0.67292	-0.57149
CCC	LV657_HUMAN	P01721	IGLV6-57	Immunoglobulin lambda variable 6-57 (Ig lambda chain V-VI region AR) (Ig lambda chain V-VI region EB4) (Ig lambda chain V-VI region NIG-48) (Ig lambda chain V-VI region SUT) (Ig lambda chain V-VI region WLT)	0.256617	0.236661	0.145503	0.194102	-0.469506	0.820167	-0.515894	0.56729	-0.81784
CCC	LV746_HUMAN	A0A075B6I9	IGLV7-46	Immunoglobulin lambda variable 7-46	0.0992826	0.0904153	0.141207	0.142911	0.463687	1.58061	0.359363	1.4223	0.50821
CCC	LV861_HUMAN	A0A075B6I0	IGLV8-61	Immunoglobulin lambda variable 8-61	0.412642	0.195348	0.440778	0.261789	0.144029	1.34012	0.123095	1.0685	0.095557
CCC	LYAM1_HUMAN	P14151	SELL	L-selectin (CD62 antigen-like family member L) (Leukocyte adhesion molecule 1) (LAM-1) (Leukocyte surface antigen Leu-8) (Leukocyte-endothelial cell adhesion molecule 1) (LECAM1) (Lymph node homing receptor) (TQ1) (gp90-MEL) (CD antigen CD62L)	0.226332	0.1641	0.174749	0.1733	-0.314336	1.05607	-0.305765	0.77224	-0.37288
CCC	LYSC_HUMAN	P61626	LYZ	Lysozyme C (EC 3.2.1.17) (1,4-beta-N-acetylmuramidase C)	0.167161	0.139561	0.248444	0.234759	0.582416	1.68213	0.434294	1.4863	0.57169
CCC	MA1A1_HUMAN	P33908	MAN1A1	Mannosyl-oligosaccharide 1,2-alpha-mannosidase IA (EC 3.2.1.113) (Man(9)-alpha-mannosidase) (Man9-mannosidase) (Mannosidase alpha class 1A member 1) (Processing alpha-1,2-mannosidase IA) (Alpha-1,2-mannosidase IA)	0.418026	0.164821	0.338387	0.201677	-0.483184	1.22361	-0.434594	0.80955	-0.30481
CCC	MA1C1_HUMAN	Q9NR34	MAN1C1	Mannosyl-oligosaccharide 1,2-alpha-mannosidase IC (EC 3.2.1.113) (HMIC) (Mannosidase alpha class 1C member 1) (Processing alpha-1,2-mannosidase IC) (Alpha-1,2-mannosidase IC)	0.318001	0.251247	0.198041	0.143313	-0.477455	0.570408	-0.608065	0.62282	-0.68312	0.098533	1.0064
CCC	MA2A1_HUMAN	Q16706	MAN2A1	Alpha-mannosidase 2 (EC 3.2.1.114) (Golgi alpha-mannosidase II) (AMan II) (Man II) (Mannosidase alpha class 2A member 1) (Mannosyl-oligosaccharide 1,3-1,6-alpha-mannosidase)	0.322001	0.207311	0.247714	0.209882	-0.358338	1.0124	-0.35613	0.7694	-0.3782
CCC	MA2A2_HUMAN	P49641	MAN2A2	Alpha-mannosidase 2x (EC 3.2.1.114) (Alpha-mannosidase IIx) (Man IIx) (Mannosidase alpha class 2A member 2) (Mannosyl-oligosaccharide 1,3-1,6-alpha-mannosidase)	0.436332	0.185894	0.405488	0.198724	-0.165925	1.06902	-0.16039	0.93043	-0.10404
CCC	MANBA_HUMAN	O00462	MANBA	Beta-mannosidase (EC 3.2.1.25) (Lysosomal beta A mannosidase) (Mannanase) (Mannase)	0.232317	0.173753	0.349034	0.273626	0.67174	1.57479	0.521782	1.5024	0.5873
CCC	MDGA1_HUMAN	Q8NFP4	MDGA1	MAM domain-containing glycosylphosphatidylinositol anchor protein 1 (GPI and MAM protein) (GPIM) (Glycosylphosphatidylinositol-MAM) (MAM domain-containing protein 3)	0.452044	0.278169	0.417863	0.269125	-0.12288	0.967487	-0.124911	0.92519	-0.11218
CCC	MDHC_HUMAN	P40925	MDH1	Malate dehydrogenase, cytoplasmic (EC 1.1.1.37) (Cytosolic malate dehydrogenase) (Diiodophenylpyruvate reductase) (EC 1.1.1.96)	0.269171	0.183069	0.41655	0.203249	0.805042	1.11023	0.762991	1.545	0.62762	0.048773	1.3118	2.9676	0.0046524	2.3323	0.066814
CCC	MEGF8_HUMAN	Q7Z7M0	MEGF8	Multiple epidermal growth factor-like domains protein 8 (Multiple EGF-like domains protein 8) (Epidermal growth factor-like protein 4) (EGF-like protein 4)	0.479607	0.23625	0.460103	0.165173	-0.0825569	0.699144	-0.0971747	0.9597	-0.05934
CCC	MFAP4_HUMAN	P55083	MFAP4	Microfibril-associated glycoprotein 4	0.205373	0.183191	0.223269	0.192487	0.097689	1.05074	0.0952718	1.0873	0.12071
CCC	MFGM_HUMAN	Q08431	MFGE8	Lactadherin (Breast epithelial antigen BA46) (HMFG) (MFGM) (Milk fat globule-EGF factor 8) (MFG-E8) (SED1) [Cleaved into: Lactadherin short form; Medin]	0.338812	0.185749	0.278159	0.144791	-0.326534	0.779496	-0.366996	0.82123	-0.28414
CCC	MGAT1_HUMAN	P26572	MGAT1	Alpha-1,3-mannosyl-glycoprotein 2-beta-N-acetylglucosaminyltransferase (EC 2.4.1.101) (N-glycosyl-oligosaccharide-glycoprotein N-acetylglucosaminyltransferase I) (GNT-I) (GlcNAc-T I)	0.316	0.21453	0.324574	0.223896	0.0399618	1.04366	0.0391081	1.0252	0.035938
CCC	MGP_HUMAN	P08493	MGP	Matrix Gla protein (MGP) (Cell growth-inhibiting gene 36 protein)	0.424698	0.237139	0.37401	0.188059	-0.213747	0.793034	-0.23842	0.88071	-0.18326
CCC	MIA_HUMAN	Q16674	MIA	Melanoma-derived growth regulatory protein (Melanoma inhibitory activity protein)	0.234875	0.307905	0.124878	0.197003	-0.357244	0.639815	-0.435713	0.53168	-0.91136
CCC	MIME_HUMAN	P20774	OGN	Mimecan (Osteoglycin) (Osteoinductive factor) (OIF)	0.272776	0.134894	0.350197	0.188314	0.573946	1.39602	0.479084	1.281	0.35724
CCC	MINP1_HUMAN	Q9UNW1	MINPP1	Multiple inositol polyphosphate phosphatase 1 (EC 3.1.3.62) (2,3-bisphosphoglycerate 3-phosphatase) (2,3-BPG phosphatase) (EC 3.1.3.80) (Inositol (1,3,4,5)-tetrakisphosphate 3-phosphatase) (Ins(1,3,4,5)P(4) 3-phosphatase)	0.402772	0.246531	0.332726	0.175581	-0.284124	0.712206	-0.331881	0.82638	-0.27513
CCC	MLEC_HUMAN	Q14165	MLEC	Malectin	0.367065	0.232954	0.287098	0.187385	-0.343272	0.804384	-0.380486	0.78139	-0.35588
CCC	MMP2_HUMAN	P08253	MMP2	72 kDa type IV collagenase (EC 3.4.24.24) (72 kDa gelatinase) (Gelatinase A) (Matrix metalloproteinase-2) (MMP-2) (TBE-1) [Cleaved into: PEX]	0.532931	0.204029	0.459277	0.161369	-0.360998	0.790912	-0.403144	0.86308	-0.21244
CCC	MOES_HUMAN	P26038	MSN	Moesin (Membrane-organizing extension spike protein)	0.201666	0.258173	0.143409	0.18818	-0.225653	0.728891	-0.261037	0.71112	-0.49184
CCC	MRC1_HUMAN	P22897	MRC1	Macrophage mannose receptor 1 (MMR) (C-type lectin domain family 13 member D) (C-type lectin domain family 13 member D-like) (Human mannose receptor) (hMR) (Macrophage mannose receptor 1-like protein 1) (CD antigen CD206)	0.355112	0.262134	0.358885	0.278148	0.0143947	1.06109	0.013968	1.0106	0.015205
CCC	MRC2_HUMAN	Q9UBG0	MRC2	C-type mannose receptor 2 (C-type lectin domain family 13 member E) (Endocytic receptor 180) (Macrophage mannose receptor 2) (Urokinase-type plasminogen activator receptor-associated protein) (UPAR-associated protein) (Urokinase receptor-associated protein) (CD antigen CD280)	0.483337	0.30269	0.50207	0.30931	0.0618873	1.02187	0.061218	1.0387	0.054793
CCC	MUC18_HUMAN	P43121	MCAM	Cell surface glycoprotein MUC18 (Cell surface glycoprotein P1H12) (Melanoma cell adhesion molecule) (Melanoma-associated antigen A32) (Melanoma-associated antigen MUC18) (S-endo 1 endothelial-associated antigen) (CD antigen CD146)	0.259639	0.168377	0.242779	0.183599	-0.100134	1.0904	-0.0958035	0.9353	-0.0965
CCC	MYDGF_HUMAN	Q969H8	MYDGF	Myeloid-derived growth factor (MYDGF)	0.434429	0.238589	0.343345	0.257969	-0.381759	1.08122	-0.36686	0.79048	-0.3392
CCC	MYO6_HUMAN	Q9UM54	MYO6	Unconventional myosin-VI (Unconventional myosin-6)	0.0990207	0.161903	0.230827	0.318626	0.814106	1.96801	0.548587	2.3312	1.2211
CCC	NAR3_HUMAN	Q13508	ART3	Ecto-ADP-ribosyltransferase 3 (EC 2.4.2.31) (ADP-ribosyltransferase C2 and C3 toxin-like 3) (ARTC3) (Mono(ADP-ribosyl)transferase 3) (NAD(P)(+)--arginine ADP-ribosyltransferase 3)	0.474885	0.217837	0.376421	0.200857	-0.452004	0.922051	-0.470335	0.79236	-0.33577
CCC	NBL1_HUMAN	P41271	NBL1	Neuroblastoma suppressor of tumorigenicity 1 (DAN domain family member 1) (Protein N03) (Zinc finger protein DAN)	0.614223	0.167956	0.378355	0.133018	-1.40435	0.791984	-1.56737	0.61613	-0.69869	3.9253e-06	5.4061	-5.7476	1.493e-06	5.826	0.00019296
CCC	NCAM1_HUMAN	P13591	NCAM1	Neural cell adhesion molecule 1 (N-CAM-1) (NCAM-1) (CD antigen CD56)	0.130932	0.0854682	0.114027	0.138801	-0.197795	1.624	-0.150758	0.86962	-0.20155
CCC	NCAM2_HUMAN	O15394	NCAM2	Neural cell adhesion molecule 2 (N-CAM-2) (NCAM-2)	0.408625	0.165169	0.366132	0.21875	-0.257272	1.3244	-0.221367	0.8964	-0.15778
CCC	NCAN_HUMAN	O14594	NCAN	Neurocan core protein (Chondroitin sulfate proteoglycan 3)	0.190816	0.192846	0.127319	0.0802291	-0.329264	0.416027	-0.465052	0.66661	-0.58509
CCC	NCHL1_HUMAN	O00533	CHL1	Neural cell adhesion molecule L1-like protein (Close homolog of L1) [Cleaved into: Processed neural cell adhesion molecule L1-like protein]	0.39744	0.118763	0.32639	0.205303	-0.598254	1.72868	-0.438494	0.82173	-0.28327
CCC	NDRG2_HUMAN	Q9UN36	NDRG2	Protein NDRG2 (N-myc downstream-regulated gene 2 protein) (Protein Syld709613)	0.129151	0.195588	0.11844	0.0939805	-0.0547632	0.480502	-0.0739793	0.91749	-0.12424
CCC	NEDD1_HUMAN	Q8NHV4	NEDD1	Protein NEDD1 (Neural precursor cell expressed developmentally down-regulated protein 1) (NEDD-1)	0.278046	0.226312	0.191224	0.170081	-0.38364	0.751532	-0.438062	0.68775	-0.54005
CCC	NEGR1_HUMAN	Q7Z3B1	NEGR1	Neuronal growth regulator 1 (IgLON family member 4)	0.473223	0.148788	0.480507	0.215243	0.0489521	1.44664	0.0400157	1.0165	0.023551
CCC	NELL2_HUMAN	Q99435	NELL2	Protein kinase C-binding protein NELL2 (NEL-like protein 2) (Nel-related protein 2)	0.42764	0.186016	0.432046	0.243776	0.0236848	1.31051	0.0205017	1.0095	0.013712
CCC	NEO1_HUMAN	Q92859	NEO1	Neogenin (Immunoglobulin superfamily DCC subclass member 2)	0.464155	0.203113	0.269412	0.157932	-0.958791	0.777556	-1.07877	0.58102	-0.78334	0.0019315	2.7141	-3.9379	0.00036601	3.4365	0.012509
CCC	NEUS_HUMAN	Q99574	SERPINI1	Neuroserpin (Peptidase inhibitor 12) (PI-12) (Serpin I1)	0.484183	0.203495	0.334651	0.19348	-0.734816	0.950786	-0.753354	0.6915	-0.5322	0.045532	1.3417	-2.8585	0.006597	2.1807	0.075792
CCC	NFASC_HUMAN	O94856	NFASC	Neurofascin	0.201574	0.131083	0.224109	0.228551	0.171918	1.74356	0.125325	1.1122	0.15339
CCC	NID1_HUMAN	P14543	NID1	Nidogen-1 (NID-1) (Entactin)	0.497633	0.208864	0.319078	0.166915	-0.854888	0.799155	-0.950321	0.64142	-0.64066	0.0072582	2.1392	-3.4898	0.0012837	2.8916	0.026546
CCC	NID2_HUMAN	Q14112	NID2	Nidogen-2 (NID-2) (Osteonidogen)	0.326904	0.123927	0.434821	0.241896	0.870817	1.95193	0.589998	1.3306	0.41203
CCC	NLGN2_HUMAN	Q8NFZ4	NLGN2	Neuroligin-2	0.112086	0.0848128	0.133864	0.196648	0.256778	2.31861	0.15475	1.1947	0.25661
CCC	NNRE_HUMAN	Q8NCW5	NAXE	NAD(P)H-hydrate epimerase (EC 5.1.99.6) (Apolipoprotein A-I-binding protein) (AI-BP) (NAD(P)HX epimerase) (YjeF N-terminal domain-containing protein 1) (YjeF_N1)	0.153082	0.208612	0.201676	0.240625	0.232938	1.15346	0.216338	1.3175	0.39776
CCC	NPC2_HUMAN	P61916	NPC2	NPC intracellular cholesterol transporter 2 (Epididymal secretory protein E1) (Human epididymis-specific protein 1) (He1) (Niemann-Pick disease type C2 protein)	0.368508	0.170164	0.25125	0.198707	-0.689087	1.16774	-0.635765	0.68245	-0.55121
CCC	NPTX1_HUMAN	Q15818	NPTX1	Neuronal pentraxin-1 (NP1) (Neuronal pentraxin I) (NP-I)	0.300933	0.13751	0.238365	0.194048	-0.455007	1.41116	-0.377418	0.79235	-0.33579
CCC	NPTXR_HUMAN	O95502	NPTXR	Neuronal pentraxin receptor	0.477508	0.216137	0.314786	0.202371	-0.752868	0.936312	-0.777631	0.6593	-0.60099	0.037213	1.4293	-2.944	0.0052865	2.2768	0.070355
CCC	NRCAM_HUMAN	Q92823	NRCAM	Neuronal cell adhesion molecule (Nr-CAM) (Neuronal surface protein Bravo) (hBravo) (NgCAM-related cell adhesion molecule) (Ng-CAM-related)	0.484089	0.203188	0.467303	0.231571	-0.0826158	1.13969	-0.0772222	0.96499	-0.05142
CCC	NRP1_HUMAN	O14786	NRP1	Neuropilin-1 (Vascular endothelial cell growth factor 165 receptor) (CD antigen CD304)	0.402148	0.258012	0.356018	0.230363	-0.178792	0.892838	-0.188914	0.88529	-0.17578
CCC	NRP2_HUMAN	O60462	NRP2	Neuropilin-2 (Vascular endothelial cell growth factor 165 receptor 2)	0.500546	0.243043	0.132654	0.170633	-1.51369	0.702068	-1.77865	0.26506	-1.9156	4.7671e-07	6.3217	-6.3591	3.2907e-07	6.4827	0.00017013
CCC	NRX1A_HUMAN	Q9ULB1	NRXN1	Neurexin-1 (Neurexin I-alpha) (Neurexin-1-alpha)	0.234143	0.312558	0.101146	0.0652871	-0.425509	0.20888	-0.703973	0.43197	-1.211	0.063276	1.1988
CCC	NRX2A_HUMAN	Q9P2S2	NRXN2	Neurexin-2 (Neurexin II-alpha) (Neurexin-2-alpha)	0.0923223	0.109041	0.126265	0.191669	0.311282	1.75777	0.225749	1.3678	0.45184
CCC	NRX3A_HUMAN	Q9Y4C0	NRXN3	Neurexin-3 (Neurexin III-alpha) (Neurexin-3-alpha)	0.162054	0.0931822	0.170175	0.153905	0.0871592	1.65166	0.0657394	1.0503	0.070822
CCC	NTRI_HUMAN	Q9P121	NTM	Neurotrimin (hNT) (IgLON family member 2)	0.429677	0.193125	0.472825	0.208398	0.223421	1.07908	0.214923	1.0967	0.13316
CCC	NTRK2_HUMAN	Q16620	NTRK2	BDNF/NT-3 growth factors receptor (EC 2.7.10.1) (GP145-TrkB) (Trk-B) (Neurotrophic tyrosine kinase receptor type 2) (TrkB tyrosine kinase) (Tropomyosin-related kinase B)	0.443146	0.2428	0.355931	0.233458	-0.359206	0.961526	-0.366252	0.80332	-0.31595
CCC	OMD_HUMAN	Q99983	OMD	Osteomodulin (Keratan sulfate proteoglycan osteomodulin) (KSPG osteomodulin) (Osteoadherin) (OSAD)	0.381165	0.294552	0.19208	0.203168	-0.641943	0.689755	-0.759806	0.50381	-0.98905	0.034933	1.4568
CCC	OMGP_HUMAN	P23515	OMG	Oligodendrocyte-myelin glycoprotein	0.0596826	0.200569	0.0136772	0.00778208	-0.229374	0.0388	-0.441614	0.22923	-2.1251
CCC	OPCM_HUMAN	Q14982	OPCML	Opioid-binding protein/cell adhesion molecule (OBCAM) (OPCML) (Opioid-binding cell adhesion molecule) (IgLON family member 1)	0.315607	0.170275	0.347801	0.22959	0.189073	1.34834	0.161026	1.1014	0.13935
CCC	OSTP_HUMAN	P10451	SPP1	Osteopontin (Bone sialoprotein 1) (Nephropontin) (Secreted phosphoprotein 1) (SPP-1) (Urinary stone protein) (Uropontin)	0.338184	0.212513	0.319138	0.210927	-0.0896215	0.992536	-0.0899572	0.94412	-0.082962
CCC	PARK7_HUMAN	Q99497	PARK7	Parkinson disease protein 7 (Maillard deglycase) (Oncogene DJ1) (Parkinsonism-associated deglycase) (Protein DJ-1) (DJ-1) (Protein/nucleic acid deglycase DJ-1) (EC 3.1.2.-) (EC 3.5.1.-) (EC 3.5.1.124)	0.353219	0.240725	0.294199	0.145502	-0.245175	0.604432	-0.305622	0.83304	-0.26355
CCC	PCDC2_HUMAN	Q9Y5I4	PCDHAC2	Protocadherin alpha-C2 (PCDH-alpha-C2)	0.358626	0.268632	0.200206	0.181346	-0.589731	0.675071	-0.704127	0.55827	-0.84096	0.050769	1.2944
CCC	PCOC1_HUMAN	Q15113	PCOLCE	Procollagen C-endopeptidase enhancer 1 (Procollagen COOH-terminal proteinase enhancer 1) (PCPE-1) (Procollagen C-proteinase enhancer 1) (Type 1 procollagen C-proteinase enhancer protein) (Type I procollagen COOH-terminal proteinase enhancer)	0.304389	0.139487	0.364124	0.216349	0.428251	1.55104	0.335746	1.1965	0.25881
CCC	PCP_HUMAN	P42785	PRCP	Lysosomal Pro-X carboxypeptidase (EC 3.4.16.2) (Angiotensinase C) (Lysosomal carboxypeptidase C) (Proline carboxypeptidase) (Prolylcarboxypeptidase) (PRCP)	0.481324	0.220175	0.439929	0.226715	-0.188009	1.0297	-0.185258	0.9134	-0.13067
CCC	PDXL2_HUMAN	Q9NZ53	PODXL2	Podocalyxin-like protein 2 (Endoglycan)	0.169183	0.210437	0.134684	0.172551	-0.163941	0.819968	-0.180158	0.7961	-0.32898
CCC	PEBP1_HUMAN	P30086	PEBP1	Phosphatidylethanolamine-binding protein 1 (PEBP-1) (HCNPpp) (Neuropolypeptide h3) (Prostatic-binding protein) (Raf kinase inhibitor protein) (RKIP) [Cleaved into: Hippocampal cholinergic neurostimulating peptide (HCNP)]	0.429574	0.229056	0.291971	0.159653	-0.600744	0.697005	-0.708005	0.68031	-0.55574	0.050769	1.2944
CCC	PEBP4_HUMAN	Q96S96	PEBP4	Phosphatidylethanolamine-binding protein 4 (PEBP-4) (hPEBP4) (Protein cousin-of-RKIP 1)	0.447633	0.247553	0.305999	0.166805	-0.572137	0.673814	-0.683632	0.68401	-0.54792	0.057462	1.2406
CCC	PEDF_HUMAN	P36955	SERPINF1	Pigment epithelium-derived factor (PEDF) (Cell proliferation-inducing gene 35 protein) (EPC-1) (Serpin F1)	0.530572	0.164206	0.420592	0.189138	-0.669776	1.15184	-0.622516	0.79308	-0.33447
CCC	PGAM1_HUMAN	P18669	PGAM1	Phosphoglycerate mutase 1 (EC 5.4.2.11) (EC 5.4.2.4) (BPG-dependent PGAM 1) (Phosphoglycerate mutase isozyme B) (PGAM-B)	0.262185	0.173669	0.307706	0.202249	0.262118	1.16457	0.24219	1.1739	0.23128
CCC	PGBM_HUMAN	P98160	HSPG2	Basement membrane-specific heparan sulfate proteoglycan core protein (HSPG) (Perlecan) (PLC) [Cleaved into: Endorepellin; LG3 peptide]	0.347557	0.184272	0.30314	0.193678	-0.241038	1.05104	-0.235039	0.87193	-0.19772
CCC	PGCB_HUMAN	Q96GW7	BCAN	Brevican core protein (Brain-enriched hyaluronan-binding protein) (BEHAB) (Chondroitin sulfate proteoglycan 7)	0.434363	0.237299	0.4373	0.211184	0.0123769	0.889946	0.0130977	1.0068	0.0098052
CCC	PGK1_HUMAN	P00558	PGK1	Phosphoglycerate kinase 1 (EC 2.7.2.3) (Cell migration-inducing gene 10 protein) (Primer recognition protein 2) (PRP 2)	0.213831	0.188965	0.191889	0.0910253	-0.116116	0.481704	-0.156734	0.89639	-0.15781
CCC	PGRP2_HUMAN	Q96PD5	PGLYRP2	N-acetylmuramoyl-L-alanine amidase (EC 3.5.1.28) (Peptidoglycan recognition protein 2) (Peptidoglycan recognition protein long) (PGRP-L)	0.489167	0.240843	0.411078	0.190427	-0.32423	0.790666	-0.362134	0.84109	-0.24967
CCC	PGS2_HUMAN	P07585	DCN	Decorin (Bone proteoglycan II) (PG-S2) (PG40)	0.23313	0.221966	0.0904632	0.078863	-0.642742	0.355294	-0.948491	0.38811	-1.3655	0.0067665	2.1696	-2.9236	0.0072829	2.1377	0.076842
CCC	PHLD_HUMAN	P80108	GPLD1	Phosphatidylinositol-glycan-specific phospholipase D (PI-G PLD) (EC 3.1.4.50) (Glycoprotein phospholipase D) (Glycosyl-phosphatidylinositol-specific phospholipase D) (GPI-PLD) (GPI-specific phospholipase D)	0.53304	0.249713	0.371631	0.234794	-0.646379	0.940255	-0.666283	0.69765	-0.51942	0.079704	1.0985
CCC	PI16_HUMAN	Q6UXB8	PI16	Peptidase inhibitor 16 (PI-16) (Cysteine-rich secretory protein 9) (CRISP-9) (PSP94-binding protein) (CD antigen CD364)	0.0779347	0.125166	0.0886229	0.178268	0.0853925	1.42425	0.0704486	1.1373	0.1856
CCC	PIMT_HUMAN	P22061	PCMT1	Protein-L-isoaspartate(D-aspartate) O-methyltransferase (PIMT) (EC 2.1.1.77) (L-isoaspartyl protein carboxyl methyltransferase) (Protein L-isoaspartyl/D-aspartyl methyltransferase) (Protein-beta-aspartate methyltransferase)	0.231719	0.185993	0.352633	0.31228	0.650101	1.67899	0.485333	1.5223	0.60628
CCC	PKDRE_HUMAN	Q9NTG1	PKDREJ	Polycystin family receptor for egg jelly (PKD and REJ homolog) (Polycystic kidney disease and receptor for egg jelly-related protein)	0.0971312	0.138103	0.137202	0.190654	0.29015	1.38052	0.24377	1.4124	0.49816
CCC	PLD3_HUMAN	Q8IV08	PLD3	5'-3' exonuclease PLD3 (EC 3.1.16.1) (Choline phosphatase 3) (HindIII K4L homolog) (Hu-K4) (Phosphatidylcholine-hydrolyzing phospholipase D3) (Phospholipase D3) (PLD 3)	0.415627	0.146878	0.390303	0.234828	-0.172413	1.59879	-0.132687	0.9395	-0.090029
CCC	PLD4_HUMAN	Q96BZ4	PLD4	5'-3' exonuclease PLD4 (EC 3.1.16.1) (Choline phosphatase 4) (Phosphatidylcholine-hydrolyzing phospholipase D4) (Phospholipase D family member 4) (Phospholipase D4) (PLD 4)	0.384401	0.231123	0.295886	0.17546	-0.382976	0.759162	-0.435407	0.76984	-0.37736
CCC	PLMN_HUMAN	P00747	PLG	Plasminogen (EC 3.4.21.7) [Cleaved into: Plasmin heavy chain A; Activation peptide; Angiostatin; Plasmin heavy chain A, short form; Plasmin light chain B]	0.368389	0.219953	0.327723	0.141212	-0.184884	0.642012	-0.225192	0.89023	-0.16775
CCC	PLTP_HUMAN	P55058	PLTP	Phospholipid transfer protein (Lipid transfer protein II)	0.347805	0.170056	0.42286	0.218717	0.441353	1.28615	0.38611	1.2144	0.28026
CCC	PLXB1_HUMAN	O43157	PLXNB1	Plexin-B1 (Semaphorin receptor SEP)	0.289354	0.188329	0.336978	0.248771	0.25288	1.32094	0.217912	1.1647	0.21997
CCC	PLXB2_HUMAN	O15031	PLXNB2	Plexin-B2 (MM1)	0.419344	0.197187	0.252163	0.119761	-0.847831	0.607346	-1.05495	0.6021	-0.73194	0.0019334	2.7137	-3.6501	0.00098038	3.0086	0.021463
CCC	PMGT1_HUMAN	Q8WZA1	POMGNT1	Protein O-linked-mannose beta-1,2-N-acetylglucosaminyltransferase 1 (POMGnT1) (EC 2.4.1.-) (UDP-GlcNAc:alpha-D-mannoside beta-1,2-N-acetylglucosaminyltransferase I.2) (GnT I.2)	0.404055	0.226058	0.370107	0.17101	-0.150173	0.756487	-0.170992	0.91517	-0.12789
CCC	PON1_HUMAN	P27169	PON1	Serum paraoxonase/arylesterase 1 (PON 1) (EC 3.1.1.2) (EC 3.1.1.81) (EC 3.1.8.1) (Aromatic esterase 1) (A-esterase 1) (K-45) (Serum aryldialkylphosphatase 1)	0.380704	0.202835	0.245709	0.130349	-0.665542	0.642638	-0.810334	0.64616	-0.63003	0.022396	1.6498	-2.8379	0.0079051	2.1021	0.078726
CCC	PPIB_HUMAN	P23284	PPIB	Peptidyl-prolyl cis-trans isomerase B (PPIase B) (EC 5.2.1.8) (CYP-S1) (Cyclophilin B) (Rotamase B) (S-cyclophilin) (SCYLP)	0.313313	0.222014	0.289946	0.139519	-0.105249	0.628422	-0.129265	0.92505	-0.11239
CCC	PPIC_HUMAN	P45877	PPIC	Peptidyl-prolyl cis-trans isomerase C (PPIase C) (EC 5.2.1.8) (Cyclophilin C) (Rotamase C)	0.321927	0.307181	0.162097	0.14945	-0.520311	0.486522	-0.700039	0.50364	-0.98953	0.050769	1.2944
CCC	PPN_HUMAN	O95428	PAPLN	Papilin	0.165139	0.230827	0.144659	0.165515	-0.0887247	0.717054	-0.103345	0.87594	-0.1911
CCC	PRDX2_HUMAN	P32119	PRDX2	Peroxiredoxin-2 (EC 1.11.1.24) (Natural killer cell-enhancing factor B) (NKEF-B) (PRP) (Thiol-specific antioxidant protein) (TSA) (Thioredoxin peroxidase 1) (Thioredoxin-dependent peroxide reductase 1) (Thioredoxin-dependent peroxiredoxin 2)	0.231462	0.200385	0.173009	0.129221	-0.291699	0.644866	-0.354678	0.74762	-0.41963
CCC	PRELP_HUMAN	P51888	PRELP	Prolargin (Proline-arginine-rich end leucine-rich repeat protein)	0.577973	0.250227	0.38726	0.211216	-0.762161	0.844098	-0.826595	0.67009	-0.57758	0.022552	1.6468	-3.0693	0.0039443	2.404	0.059977
CCC	PRG4_HUMAN	Q92954	PRG4	Proteoglycan 4 (Lubricin) (Megakaryocyte-stimulating factor) (Superficial zone proteoglycan) [Cleaved into: Proteoglycan 4 C-terminal part]	0.410936	0.263704	0.267546	0.182152	-0.543756	0.690742	-0.643216	0.65145	-0.61828	0.079704	1.0985
CCC	PRIO_HUMAN	P04156	PRNP	Major prion protein (PrP) (ASCR) (PrP27-30) (PrP33-35C) (CD antigen CD230)	0.387282	0.239536	0.35565	0.218674	-0.132058	0.912908	-0.138071	0.91847	-0.12269
CCC	PROF1_HUMAN	P07737	PFN1	Profilin-1 (Epididymis tissue protein Li 184a) (Profilin I)	0.13671	0.0533932	0.127955	0.144932	-0.163967	2.71442	-0.0882868	0.93669	-0.094353
CCC	PROS_HUMAN	P07225	PROS1	Vitamin K-dependent protein S	0.541138	0.192141	0.456959	0.187019	-0.438112	0.973345	-0.44403	0.84585	-0.24153
CCC	PTGDS_HUMAN	P41222	PTGDS	Prostaglandin-H2 D-isomerase (EC 5.3.99.2) (Beta-trace protein) (Cerebrin-28) (Glutathione-independent PGD synthase) (Lipocalin-type prostaglandin-D synthase) (L-PGDS) (Prostaglandin-D2 synthase) (PGD2 synthase) (PGDS) (PGDS2)	0.397614	0.176868	0.464036	0.2466	0.375546	1.39426	0.313705	1.1673	0.2232
CCC	PTPRD_HUMAN	P23468	PTPRD	Receptor-type tyrosine-protein phosphatase delta (Protein-tyrosine phosphatase delta) (R-PTP-delta) (EC 3.1.3.48)	0.209261	0.116756	0.246022	0.18972	0.314858	1.62492	0.239899	1.1754	0.23311
CCC	PTPRF_HUMAN	P10586	PTPRF	Receptor-type tyrosine-protein phosphatase F (EC 3.1.3.48) (Leukocyte common antigen related) (LAR)	0.524994	0.243224	0.407961	0.195289	-0.481173	0.802921	-0.53377	0.77758	-0.36294
CCC	PTPRG_HUMAN	P23470	PTPRG	Receptor-type tyrosine-protein phosphatase gamma (Protein-tyrosine phosphatase gamma) (R-PTP-gamma) (EC 3.1.3.48)	0.412636	0.228719	0.335881	0.211938	-0.335588	0.926632	-0.348368	0.81445	-0.29611
CCC	PTPRS_HUMAN	Q13332	PTPRS	Receptor-type tyrosine-protein phosphatase S (R-PTP-S) (EC 3.1.3.48) (Receptor-type tyrosine-protein phosphatase sigma) (R-PTP-sigma)	0.496557	0.250118	0.394714	0.243623	-0.407181	0.974034	-0.412537	0.79494	-0.33107
CCC	PTPRZ_HUMAN	P23471	PTPRZ1	Receptor-type tyrosine-protein phosphatase zeta (R-PTP-zeta) (EC 3.1.3.48) (Protein-tyrosine phosphatase receptor type Z polypeptide 1) (Protein-tyrosine phosphatase receptor type Z polypeptide 2) (R-PTP-zeta-2)	0.254086	0.174245	0.354076	0.220084	0.573848	1.26307	0.507141	1.3938	0.47903
CCC	PXDC2_HUMAN	Q6UX71	PLXDC2	Plexin domain-containing protein 2 (Tumor endothelial marker 7-related protein)	0.219766	0.232302	0.161845	0.131963	-0.249334	0.56807	-0.318015	0.73604	-0.44215
CCC	PZP_HUMAN	P20742	PZP	Pregnancy zone protein (C3 and PZP-like alpha-2-macroglobulin domain-containing protein 6)	0.228115	0.178181	0.164341	0.178338	-0.357912	1.00088	-0.357754	0.72048	-0.47297
CCC	QPCT_HUMAN	Q16769	QPCT	Glutaminyl-peptide cyclotransferase (EC 2.3.2.5) (Glutaminyl cyclase) (QC) (sQC) (Glutaminyl-tRNA cyclotransferase) (Glutamyl cyclase) (EC)	0.178356	0.101895	0.181824	0.159882	0.0340347	1.56908	0.0264956	1.0196	0.027967
CCC	QSOX1_HUMAN	O00391	QSOX1	Sulfhydryl oxidase 1 (hQSOX) (EC 1.8.3.2) (Quiescin Q6)	0.39316	0.244663	0.406797	0.231542	0.0557361	0.94637	0.0572719	1.0353	0.049996
CCC	R4RL2_HUMAN	Q86UN3	RTN4RL2	Reticulon-4 receptor-like 2 (Nogo receptor-like 3) (Nogo-66 receptor homolog 1) (Nogo-66 receptor-related protein 2) (NgR2)	0.387327	0.188134	0.396724	0.193902	0.0499452	1.03066	0.0491911	1.0249	0.035516
CCC	RARR2_HUMAN	Q99969	RARRES2	Retinoic acid receptor responder protein 2 (Chemerin) (RAR-responsive protein TIG2) (Tazarotene-induced gene 2 protein)	0.292543	0.189873	0.285009	0.236702	-0.0396765	1.24663	-0.0353208	0.97426	-0.037618
CCC	RELN_HUMAN	P78509	RELN	Reelin (EC 3.4.21.-)	0.502473	0.239316	0.372287	0.201991	-0.54399	0.844032	-0.590001	0.74105	-0.43235
CCC	RENR_HUMAN	O75787	ATP6AP2	Renin receptor (ATPase H(+)-transporting lysosomal accessory protein 2) (ATPase H(+)-transporting lysosomal-interacting protein 2) (ER-localized type I transmembrane adapter) (Embryonic liver differentiation factor 10) (N14F) (Renin/prorenin receptor) (Vacuolar ATP synthase membrane sector-associated protein M8-9) (ATP6M8-9) (V-ATPase M8.9 subunit) [Cleaved into: Renin receptor N-terminal fragmen…	0.110303	0.07106	0.177234	0.174914	0.941898	2.46149	0.544214	1.6065	0.68393
CCC	RET4_HUMAN	P02753	RBP4	Retinol-binding protein 4 (Plasma retinol-binding protein) (PRBP) (RBP) [Cleaved into: Plasma retinol-binding protein(1-182); Plasma retinol-binding protein(1-181); Plasma retinol-binding protein(1-179); Plasma retinol-binding protein(1-176)]	0.467763	0.285542	0.386128	0.183444	-0.285893	0.642442	-0.348132	0.82527	-0.27707
CCC	RGMB_HUMAN	Q6NW40	RGMB	Repulsive guidance molecule B (DRG11-responsive axonal guidance and outgrowth of neurite) (DRAGON)	0.195783	0.206141	0.163566	0.106454	-0.156284	0.516415	-0.206123	0.83551	-0.25926
CCC	RL24_HUMAN	P83731	RPL24	60S ribosomal protein L24 (60S ribosomal protein L30) (Large ribosomal subunit protein eL24)	0.405098	0.268176	0.338524	0.239029	-0.248248	0.891313	-0.262514	0.83569	-0.25896
CCC	RNAS1_HUMAN	P07998	RNASE1	Ribonuclease pancreatic (EC 4.6.1.18) (HP-RNase) (RIB-1) (RNase UpI-1) (Ribonuclease 1) (RNase 1) (Ribonuclease A) (RNase A)	0.389731	0.175989	0.428921	0.199352	0.222686	1.13275	0.208825	1.0984	0.13542
CCC	RNAS4_HUMAN	P34096	RNASE4	Ribonuclease 4 (RNase 4) (EC 3.1.27.-)	0.472274	0.228309	0.346203	0.206879	-0.552192	0.906134	-0.579385	0.73343	-0.44728
CCC	RNT2_HUMAN	O00584	RNASET2	Ribonuclease T2 (EC 4.6.1.19) (Ribonuclease 6)	0.512343	0.246496	0.478659	0.176561	-0.136649	0.716285	-0.159239	0.93278	-0.10039
CCC	ROBO1_HUMAN	Q9Y6N7	ROBO1	Roundabout homolog 1 (Deleted in U twenty twenty) (H-Robo-1)	0.310561	0.304223	0.20652	0.150005	-0.341987	0.493077	-0.458098	0.66502	-0.58853
CCC	RS27A_HUMAN	P62979	RPS27A	Ubiquitin-40S ribosomal protein S27a (Ubiquitin carboxyl extension protein 80) [Cleaved into: Ubiquitin; 40S ribosomal protein S27a (Small ribosomal subunit protein eS31)]	0.273155	0.16748	0.299872	0.177947	0.159521	1.0625	0.154688	1.0978	0.13464
CCC	RTN4R_HUMAN	Q9BZR6	RTN4R	Reticulon-4 receptor (Nogo receptor) (NgR) (Nogo-66 receptor)	0.307359	0.228903	0.191514	0.200732	-0.506092	0.87693	-0.539276	0.62314	-0.68238
CCC	SAA4_HUMAN	P35542	SAA4	Serum amyloid A-4 protein (Constitutively expressed serum amyloid A protein) (C-SAA)	0.243345	0.204871	0.15561	0.103849	-0.428243	0.506897	-0.568377	0.63967	-0.64461
CCC	SAMP_HUMAN	P02743	APCS	Serum amyloid P-component (SAP) (9.5S alpha-1-glycoprotein) [Cleaved into: Serum amyloid P-component(1-203)]	0.230774	0.269125	0.145055	0.159596	-0.318508	0.593018	-0.39988	0.62834	-0.67038
CCC	SAP_HUMAN	P07602	PSAP	Prosaposin (Proactivator polypeptide) [Cleaved into: Saposin-A (Protein A); Saposin-B-Val; Saposin-B (Cerebroside sulfate activator) (CSAct) (Dispersin) (Sphingolipid activator protein 1) (SAP-1) (Sulfatide/GM1 activator); Saposin-C (A1 activator) (Co-beta-glucosidase) (Glucosylceramidase activator) (Sphingolipid activator protein 2) (SAP-2); Saposin-D (Component C) (Protein C)]	0.310656	0.304644	0.193127	0.180598	-0.385793	0.592816	-0.484416	0.6215	-0.68618
CCC	SAP3_HUMAN	P17900	GM2A	Ganglioside GM2 activator (Cerebroside sulfate activator protein) (GM2-AP) (Sphingolipid activator protein 3) (SAP-3) [Cleaved into: Ganglioside GM2 activator isoform short]	0.452159	0.201642	0.330455	0.196459	-0.603568	0.974295	-0.611427	0.73146	-0.45115
CCC	SBP1_HUMAN	Q13228	SELENBP1	Methanethiol oxidase (MTO) (EC 1.8.3.4) (56 kDa selenium-binding protein) (SBP56) (SP56) (Selenium-binding protein 1)	0.353413	0.167545	0.312076	0.179291	-0.246723	1.07011	-0.238368	0.88368	-0.17841
CCC	SCG1_HUMAN	P05060	CHGB	Secretogranin-1 (Chromogranin-B) (CgB) (Secretogranin I) (SgI) [Cleaved into: PE-11; GAWK peptide; CCB peptide]	0.306082	0.185041	0.192087	0.127532	-0.616054	0.68921	-0.729399	0.62765	-0.67196	0.045532	1.3417
CCC	SCG3_HUMAN	Q8WXD2	SCG3	Secretogranin-3 (Secretogranin III) (SgIII)	0.248965	0.170351	0.249212	0.187204	0.00144681	1.09893	0.00137862	0.99986	-0.00020253
CCC	SE6L1_HUMAN	Q9BYH1	SEZ6L	Seizure 6-like protein	0.3333	0.22117	0.196314	0.127924	-0.61937	0.578398	-0.784809	0.58914	-0.76332	0.026827	1.5714
CCC	SE6L2_HUMAN	Q6UXD5	SEZ6L2	Seizure 6-like protein 2	0.549187	0.232037	0.486244	0.224022	-0.271263	0.965458	-0.276031	0.88585	-0.17486
CCC	SEM3G_HUMAN	Q9NS98	SEMA3G	Semaphorin-3G (Semaphorin sem2)	0.262396	0.266226	0.238211	0.245441	-0.090843	0.921925	-0.0945334	0.90762	-0.13984
CCC	SEM4B_HUMAN	Q9NPR2	SEMA4B	Semaphorin-4B (Semaphorin-C)	0.0216481	0.0923645	0.0241577	0.147117	0.0271701	1.59279	0.0209582	1.116	0.15833
CCC	SEM6D_HUMAN	Q8NFY4	SEMA6D	Semaphorin-6D	0.412837	0.308493	0.313263	0.276483	-0.322776	0.896236	-0.340439	0.7592	-0.39744
CCC	SEM7A_HUMAN	O75326	SEMA7A	Semaphorin-7A (CDw108) (JMH blood group antigen) (John-Milton-Hargen human blood group Ag) (Semaphorin-K1) (Sema K1) (Semaphorin-L) (Sema L) (CD antigen CD108)	0.421596	0.223906	0.458469	0.255167	0.164678	1.13962	0.153933	1.0878	0.12142
CCC	SEPP1_HUMAN	P49908	SELENOP	Selenoprotein P (SeP)	0.337981	0.201713	0.321517	0.263383	-0.0816219	1.30573	-0.0707992	0.95137	-0.071914
CCC	SERC_HUMAN	Q9Y617	PSAT1	Phosphoserine aminotransferase (EC 2.6.1.52) (Phosphohydroxythreonine aminotransferase) (PSAT)	0.284067	0.256918	0.232675	0.199087	-0.200033	0.774902	-0.225402	0.81873	-0.28855
CCC	SEZ6_HUMAN	Q53EL9	SEZ6	Seizure protein 6 homolog (SEZ-6) (hSEZ-6)	0.408993	0.22284	0.366201	0.215526	-0.192026	0.967179	-0.19523	0.89565	-0.15899
CCC	SFRP3_HUMAN	Q92765	FRZB	Secreted frizzled-related protein 3 (sFRP-3) (Frezzled) (Fritz) (Frizzled-related protein 1) (FrzB-1)	0.433431	0.182853	0.362707	0.174941	-0.386785	0.956732	-0.395338	0.83734	-0.25612
CCC	SGCE_HUMAN	O43556	SGCE	Epsilon-sarcoglycan (Epsilon-SG)	0.306609	0.265968	0.175614	0.222447	-0.492519	0.836367	-0.536406	0.57278	-0.80394
CCC	SHBG_HUMAN	P04278	SHBG	Sex hormone-binding globulin (SHBG) (Sex steroid-binding protein) (SBP) (Testis-specific androgen-binding protein) (ABP) (Testosterone-estradiol-binding globulin) (TeBG) (Testosterone-estrogen-binding globulin)	0.460725	0.30711	0.431003	0.228707	-0.0967779	0.744707	-0.110939	0.93566	-0.095947
CCC	SHPS1_HUMAN	P78324	SIRPA	Tyrosine-protein phosphatase non-receptor type substrate 1 (SHP substrate 1) (SHPS-1) (Brain Ig-like molecule with tyrosine-based activation motifs) (Bit) (CD172 antigen-like family member A) (Inhibitory receptor SHPS-1) (Macrophage fusion receptor) (MyD-1 antigen) (Signal-regulatory protein alpha-1) (Sirp-alpha-1) (Signal-regulatory protein alpha-2) (Sirp-alpha-2) (Signal-regulatory protein alph…	0.355693	0.209967	0.269505	0.183343	-0.410483	0.8732	-0.438269	0.75791	-0.3999
CCC	SIAE_HUMAN	Q9HAT2	SIAE	Sialate O-acetylesterase (EC 3.1.1.53) (H-Lse) (Sialic acid-specific 9-O-acetylesterase)	0.139138	0.187969	0.172436	0.166973	0.177145	0.888301	0.187623	1.2383	0.30838
CCC	SLIK1_HUMAN	Q96PX8	SLITRK1	SLIT and NTRK-like protein 1 (Leucine-rich repeat-containing protein 12)	0.399044	0.246997	0.300729	0.170546	-0.398041	0.690477	-0.470922	0.75397	-0.40742
CCC	SLIK4_HUMAN	Q8IW52	SLITRK4	SLIT and NTRK-like protein 4	0.465341	0.227489	0.257264	0.165143	-0.914671	0.725938	-1.05991	0.55292	-0.85487	0.0020308	2.6923	-3.8164	0.00054744	3.2617	0.015724
CCC	SNED1_HUMAN	Q8TER0	SNED1	Sushi, nidogen and EGF-like domain-containing protein 1 (Insulin-responsive sequence DNA-binding protein 1) (IRE-BP1)	0.237241	0.19992	0.230645	0.196758	-0.0329944	0.984186	-0.0332574	0.97227	-0.040566
CCC	SODC_HUMAN	P00441	SOD1	Superoxide dismutase [Cu-Zn] (EC 1.15.1.1) (Superoxide dismutase 1) (hSod1)	0.471801	0.205134	0.45877	0.211864	-0.063526	1.03281	-0.0625009	0.97334	-0.038983
CCC	SODE_HUMAN	P08294	SOD3	Extracellular superoxide dismutase [Cu-Zn] (EC-SOD) (EC 1.15.1.1)	0.513619	0.175976	0.367882	0.225388	-0.828166	1.28079	-0.726211	0.71702	-0.47991	0.068275	1.1657	-2.875	0.0057549	2.24	0.07084
CCC	SODM_HUMAN	P04179	SOD2	Superoxide dismutase [Mn], mitochondrial (EC 1.15.1.1)	0.38665	0.270061	0.269653	0.233401	-0.433224	0.864253	-0.46477	0.69757	-0.51959
CCC	SORL_HUMAN	Q92673	SORL1	Sortilin-related receptor (Low-density lipoprotein receptor relative with 11 ligand-binding repeats) (LDLR relative with 11 ligand-binding repeats) (LR11) (SorLA-1) (Sorting protein-related receptor containing LDLR class A repeats) (SorLA)	0.515745	0.231154	0.302754	0.189997	-0.921427	0.821951	-1.01147	0.58721	-0.76806	0.0037002	2.4318	-3.7357	0.0006258	3.2036	0.016579
CCC	SORT_HUMAN	Q99523	SORT1	Sortilin (100 kDa NT receptor) (Glycoprotein 95) (Gp95) (Neurotensin receptor 3) (NT3) (NTR3)	0.19237	0.185144	0.160663	0.115606	-0.171254	0.624411	-0.210851	0.8355	-0.25929
CCC	SPB6_HUMAN	P35237	SERPINB6	Serpin B6 (Cytoplasmic antiproteinase) (CAP) (Peptidase inhibitor 6) (PI-6) (Placental thrombin inhibitor)	0.128819	0.161925	0.21471	0.285671	0.530434	1.76421	0.383787	1.667	0.73723
CCC	SPON1_HUMAN	Q9HCB6	SPON1	Spondin-1 (F-spondin) (Vascular smooth muscle cell growth-promoting factor)	0.472876	0.239276	0.344874	0.21826	-0.534955	0.91217	-0.559527	0.72978	-0.45447
CCC	SPRC_HUMAN	P09486	SPARC	SPARC (Basement-membrane protein 40) (BM-40) (Osteonectin) (ON) (Secreted protein acidic and rich in cysteine)	0.110692	0.149547	0.125268	0.252202	0.097471	1.68643	0.0725654	1.1319	0.17872
CCC	SPRL1_HUMAN	Q14515	SPARCL1	SPARC-like protein 1 (High endothelial venule protein) (Hevin) (MAST 9)	0.586975	0.226103	0.374942	0.211977	-0.937769	0.937522	-0.968008	0.63884	-0.64648	0.0072582	2.1392	-3.6658	0.00069319	3.1591	0.016744
CCC	SRPX_HUMAN	P78539	SRPX	Sushi repeat-containing protein SRPX	0.179729	0.21568	0.204774	0.185917	0.116122	0.862005	0.124728	1.1394	0.18824
CCC	T132A_HUMAN	Q24JP5	TMEM132A	Transmembrane protein 132A (HSPA5-binding protein 1)	0.117123	0.137171	0.123132	0.153362	0.0438066	1.11803	0.0413653	1.0516	0.072597
CCC	TAGL_HUMAN	Q01995	TAGLN	Transgelin (22 kDa actin-binding protein) (Protein WS3-10) (Smooth muscle protein 22-alpha) (SM22-alpha)	0.378684	0.202673	0.274498	0.150572	-0.514059	0.742931	-0.589879	0.72559	-0.46278
CCC	TCO2_HUMAN	P20062	TCN2	Transcobalamin-2 (TC-2) (Transcobalamin II) (TC II) (TCII)	0.182093	0.132863	0.204691	0.253796	0.170088	1.91021	0.116891	1.1244	0.1692
CCC	TENX_HUMAN	P22105	TNXB	Tenascin-X (TN-X) (Hexabrachion-like protein)	0.345189	0.224458	0.294968	0.159726	-0.223742	0.711611	-0.26144	0.85454	-0.22678
CCC	TETN_HUMAN	P05452	CLEC3B	Tetranectin (TN) (C-type lectin domain family 3 member B) (Plasminogen kringle 4-binding protein)	0.44846	0.160983	0.395603	0.192803	-0.328338	1.19766	-0.298808	0.88251	-0.18031
CCC	THBG_HUMAN	P05543	SERPINA7	Thyroxine-binding globulin (Serpin A7) (T4-binding globulin)	0.459073	0.225532	0.334239	0.164287	-0.553509	0.728441	-0.640472	0.72813	-0.45772	0.083063	1.0806
CCC	THRB_HUMAN	P00734	F2	Prothrombin (EC 3.4.21.5) (Coagulation factor II) [Cleaved into: Activation peptide fragment 1; Activation peptide fragment 2; Thrombin light chain; Thrombin heavy chain]	0.424996	0.22865	0.413491	0.235748	-0.0503198	1.03104	-0.0495507	0.97294	-0.039583
CCC	THY1_HUMAN	P04216	THY1	Thy-1 membrane glycoprotein (CDw90) (Thy-1 antigen) (CD antigen CD90)	0.345286	0.174961	0.396905	0.225956	0.295028	1.29147	0.257501	1.1497	0.20126
CCC	TIMP1_HUMAN	P01033	TIMP1	Metalloproteinase inhibitor 1 (Erythroid-potentiating activity) (EPA) (Fibroblast collagenase inhibitor) (Collagenase inhibitor) (Tissue inhibitor of metalloproteinases 1) (TIMP-1)	0.429624	0.211143	0.437622	0.216396	0.0378803	1.02488	0.0374149	1.0182	0.026035
CCC	TIMP2_HUMAN	P16035	TIMP2	Metalloproteinase inhibitor 2 (CSC-21K) (Tissue inhibitor of metalloproteinases 2) (TIMP-2)	0.468342	0.28038	0.347526	0.179076	-0.430899	0.638691	-0.525907	0.7421	-0.43032
CCC	TPIS_HUMAN	P60174	TPI1	Triosephosphate isomerase (TIM) (EC 5.3.1.1) (Methylglyoxal synthase) (EC 4.2.3.3) (Triose-phosphate isomerase)	0.357682	0.284781	0.396748	0.298723	0.137181	1.04896	0.133903	1.1094	0.14977
CCC	TPP1_HUMAN	O14773	TPP1	Tripeptidyl-peptidase 1 (TPP-1) (EC 3.4.14.9) (Cell growth-inhibiting gene 1 protein) (Lysosomal pepstatin-insensitive protease) (LPIC) (Tripeptidyl aminopeptidase) (Tripeptidyl-peptidase I) (TPP-I)	0.275578	0.193124	0.186816	0.101196	-0.459609	0.523995	-0.603163	0.67852	-0.55954	0.098984	1.0044
CCC	TRFE_HUMAN	P02787	TF	Serotransferrin (Transferrin) (Beta-1 metal-binding globulin) (Siderophilin)	0.31662	0.207818	0.422908	0.209377	0.511444	1.0075	0.509532	1.3348	0.41666
CCC	TRY1_HUMAN	P07477	PRSS1	Serine protease 1 (EC 3.4.21.4) (Anionic trypsin I) (Anionic trypsin-I) (Beta-trypsin) (Cationic trypsinogen) (Pretrypsinogen I) (Trypsin I) (Trypsin-1) [Cleaved into: Alpha-trypsin chain 1; Alpha-trypsin chain 2]	0.377456	0.156777	0.355562	0.214293	-0.139649	1.36686	-0.118004	0.94251	-0.085416
CCC	TSP1_HUMAN	P07996	THBS1	Thrombospondin-1 (Glycoprotein G)	0.386396	0.228257	0.303198	0.247363	-0.364494	1.0837	-0.349852	0.78499	-0.34925
CCC	TSP2_HUMAN	P35442	THBS2	Thrombospondin-2	0.319484	0.239286	0.303728	0.174181	-0.0658493	0.727921	-0.076218	0.94827	-0.076626
CCC	TSP4_HUMAN	P35443	THBS4	Thrombospondin-4	0.339816	0.329372	0.235222	0.259138	-0.317556	0.786764	-0.355454	0.69221	-0.53071
CCC	TTHY_HUMAN	P02766	TTR	Transthyretin (ATTR) (Prealbumin) (TBPA)	0.546811	0.182947	0.319593	0.167297	-1.24199	0.914459	-1.29748	0.58464	-0.77438	0.00018746	3.7271	-4.8914	1.618e-05	4.791	0.0013475
CCC	VASN_HUMAN	Q6EMK4	VASN	Vasorin (Protein slit-like 2)	0.530041	0.188599	0.576678	0.253627	0.247281	1.34479	0.210919	1.0884	0.12222
CCC	VCAM1_HUMAN	P19320	VCAM1	Vascular cell adhesion protein 1 (V-CAM 1) (VCAM-1) (INCAM-100) (CD antigen CD106)	0.206035	0.206197	0.179918	0.210832	-0.126662	1.02248	-0.125254	0.87326	-0.19551
CCC	VGF_HUMAN	O15240	VGF	Neurosecretory protein VGF [Cleaved into: Neuroendocrine regulatory peptide-1 (NERP-1); Neuroendocrine regulatory peptide-2 (NERP-2); VGF-derived peptide TLQP-21; VGF-derived peptide TLQP-62; Antimicrobial peptide VGF[554-577]]	0.445045	0.186769	0.287127	0.179186	-0.845527	0.959399	-0.863047	0.64559	-0.6313	0.019393	1.7124	-3.2797	0.0020832	2.6813	0.037138
CCC	VTDB_HUMAN	P02774	GC	Vitamin D-binding protein (DBP) (VDB) (Gc protein-derived macrophage activating factor) (Gc-MAF) (GcMAF) (Gc-globulin) (Group-specific component) (Gc) (Vitamin D-binding protein-macrophage activating factor) (DBP-maf)	0.375425	0.215524	0.348929	0.19264	-0.122934	0.893822	-0.129826	0.92976	-0.10507
CCC	VTM2A_HUMAN	Q8TAG5	VSTM2A	V-set and transmembrane domain-containing protein 2A	0.251566	0.137835	0.338967	0.237855	0.634096	1.72565	0.46528	1.3476	0.43034
CCC	VTM2B_HUMAN	A6NLU5	VSTM2B	V-set and transmembrane domain-containing protein 2B	0.100921	0.145072	0.0727384	0.141049	-0.194264	0.972271	-0.196996	0.72134	-0.47125
CCC	VTNC_HUMAN	P04004	VTN	Vitronectin (VN) (S-protein) (Serum-spreading factor) (V75) [Cleaved into: Vitronectin V65 subunit; Vitronectin V10 subunit; Somatomedin-B]	0.473479	0.17645	0.372281	0.235027	-0.573522	1.33198	-0.491877	0.78655	-0.3464
CCC	VWF_HUMAN	P04275	VWF	von Willebrand factor (vWF) [Cleaved into: von Willebrand antigen 2 (von Willebrand antigen II)]	0.200005	0.152285	0.124118	0.151532	-0.498319	0.995056	-0.499554	0.62065	-0.68816
CCC	WBP2_HUMAN	Q969T9	WBP2	WW domain-binding protein 2 (WBP-2)	0.396721	0.215708	0.358401	0.257166	-0.177647	1.19219	-0.162073	0.90382	-0.1459
CCC	WFKN2_HUMAN	Q8TEU8	WFIKKN2	WAP, Kazal, immunoglobulin, Kunitz and NTR domain-containing protein 2 (Growth and differentiation factor-associated serum protein 1) (GASP-1) (hGASP-1) (WAP, follistatin, immunoglobulin, Kunitz and NTR domain-containing-related protein) (WFIKKN-related protein)	0.0625291	0.101067	0.0906953	0.206603	0.27869	2.04422	0.183094	1.4505	0.53657
CCC	XYLT1_HUMAN	Q86Y38	XYLT1	Xylosyltransferase 1 (EC 2.4.2.26) (Peptide O-xylosyltransferase 1) (Xylosyltransferase I) (XT-I) (XylT-I)	0.465146	0.28091	0.400724	0.176283	-0.229336	0.62754	-0.281819	0.86189	-0.21443
CCC	ZA2G_HUMAN	P25311	AZGP1	Zinc-alpha-2-glycoprotein (Zn-alpha-2-GP) (Zn-alpha-2-glycoprotein)	0.399551	0.255219	0.185402	0.142308	-0.839079	0.55759	-1.07741	0.46417	-1.1073	0.0015373	2.8132	-3.6606	0.00099637	3.0016	0.021463
EMIF-AD	1433E_HUMAN	P62258	YWHAE	14-3-3 protein epsilon (14-3-3E)	0.62931	0.107591	0.72747	0.121491	0.912342	1.12919	0.856985	1.1561	0.20925	5.8988e-07	6.2292	5.9148	1.5991e-08	7.7961	7.5958e-07
EMIF-AD	1433Z_HUMAN	P63104	YWHAZ	14-3-3 protein zeta/delta (Protein kinase C inhibitor protein 1) (KCIP-1)	0.730126	0.112057	0.830193	0.119491	0.892997	1.06635	0.864325	1.1369	0.18511	5.0512e-07	6.2966	5.9762	1.1384e-08	7.9437	5.8989e-07
EMIF-AD	4F2_HUMAN	P08195	SLC3A2	4F2 cell-surface antigen heavy chain (4F2hc) (4F2 heavy chain antigen) (Lymphocyte activation antigen 4F2 large subunit) (Solute carrier family 3 member 2) (CD antigen CD98)	0.283877	0.134459	0.269064	0.0992104	-0.110169	0.737848	-0.126787	0.94765	-0.077572
EMIF-AD	7B2_HUMAN	P05408	SCG5	Neuroendocrine protein 7B2 (Pituitary polypeptide) (Secretogranin V) (Secretogranin-5) (Secretory granule endocrine protein I) [Cleaved into: N-terminal peptide; C-terminal peptide]	0.456785	0.17833	0.465479	0.149267	0.0487554	0.837027	0.0530807	1.019	0.027181
EMIF-AD	A1AG1_HUMAN	P02763	ORM1	Alpha-1-acid glycoprotein 1 (AGP 1) (Orosomucoid-1) (OMD 1)	0.443959	0.185923	0.366394	0.150118	-0.417189	0.807418	-0.461641	0.82528	-0.27704	0.02055	1.6872	-3.1937	0.0016447	2.7839	0.018029
EMIF-AD	A1AG2_HUMAN	P19652	ORM2	Alpha-1-acid glycoprotein 2 (AGP 2) (Orosomucoid-2) (OMD 2)	0.635302	0.181981	0.569692	0.180814	-0.360532	0.993591	-0.361692	0.89692	-0.15695	0.068087	1.1669	-2.501	0.013229	1.8785	0.066146
EMIF-AD	A1AT_HUMAN	P01009	SERPINA1	Alpha-1-antitrypsin (Alpha-1 protease inhibitor) (Alpha-1-antiproteinase) (Serpin A1) [Cleaved into: Short peptide from AAT (SPAAT)]	0.61522	0.191024	0.576135	0.167848	-0.204606	0.878676	-0.217819	0.93682	-0.094149
EMIF-AD	A1BG_HUMAN	P04217	A1BG	Alpha-1B-glycoprotein (Alpha-1-B glycoprotein)	0.522193	0.211976	0.480608	0.155599	-0.196178	0.734039	-0.226267	0.92028	-0.11985
EMIF-AD	A2AP_HUMAN	P08697	SERPINF2	Alpha-2-antiplasmin (Alpha-2-AP) (Alpha-2-plasmin inhibitor) (Alpha-2-PI) (Serpin F2)	0.50166	0.209122	0.431253	0.151653	-0.336679	0.725188	-0.39031	0.85962	-0.21823	0.053906	1.2684	-2.6899	0.0078062	2.1076	0.047845
EMIF-AD	A2GL_HUMAN	P02750	LRG1	Leucine-rich alpha-2-glycoprotein (LRG)	0.514278	0.181445	0.484038	0.174722	-0.166662	0.962946	-0.169808	0.94118	-0.087451
EMIF-AD	A2MG_HUMAN	P01023	A2M	Alpha-2-macroglobulin (Alpha-2-M) (C3 and PZP-like alpha-2-macroglobulin domain-containing protein 5)	0.31077	0.154779	0.292476	0.0848115	-0.118193	0.547952	-0.152709	0.94109	-0.08759
EMIF-AD	A4_HUMAN	P05067	APP	Amyloid-beta precursor protein (APP) (ABPP) (APPI) (Alzheimer disease amyloid A4 protein homolog) (Alzheimer disease amyloid protein) (Amyloid precursor protein) (Amyloid-beta (A4) precursor protein) (Amyloid-beta A4 protein) (Cerebral vascular amyloid peptide) (CVAP) (PreA4) (Protease nexin-II) (PN-II) [Cleaved into: N-APP; Soluble APP-alpha (S-APP-alpha); Soluble APP-beta (S-APP-beta); C99 (Bet…	0.5534	0.213989	0.585008	0.160827	0.147707	0.751567	0.168657	1.0568	0.079698
EMIF-AD	AACT_HUMAN	P01011	SERPINA3	Alpha-1-antichymotrypsin (ACT) (Cell growth-inhibiting gene 24/25 protein) (Serpin A3) [Cleaved into: Alpha-1-antichymotrypsin His-Pro-less]	0.589301	0.191124	0.543825	0.15439	-0.237942	0.807801	-0.263239	0.92245	-0.11646	2.2917e-09	8.6398
EMIF-AD	AATC_HUMAN	P17174	GOT1	Aspartate aminotransferase, cytoplasmic (cAspAT) (EC 2.6.1.1) (EC 2.6.1.3) (Cysteine aminotransferase, cytoplasmic) (Cysteine transaminase, cytoplasmic) (cCAT) (Glutamate oxaloacetate transaminase 1) (Transaminase A)	0.367606	0.15438	0.521256	0.145364	0.995276	0.941599	1.02521	1.4177	0.50355			7.1018	2.347e-11	10.629	1.9111e-09
EMIF-AD	AATM_HUMAN	P00505	GOT2	Aspartate aminotransferase, mitochondrial (mAspAT) (EC 2.6.1.1) (EC 2.6.1.7) (Fatty acid-binding protein) (FABP-1) (Glutamate oxaloacetate transaminase 2) (Kynurenine aminotransferase 4) (Kynurenine aminotransferase IV) (Kynurenine--oxoglutarate transaminase 4) (Kynurenine--oxoglutarate transaminase IV) (Plasma membrane-associated fatty acid-binding protein) (FABPpm) (Transaminase A)	0.413753	0.176187	0.466646	0.16548	0.300207	0.939232	0.309615	1.1276	0.1733
EMIF-AD	ACTB_HUMAN	P60709	ACTB	Actin, cytoplasmic 1 (Beta-actin) [Cleaved into: Actin, cytoplasmic 1, N-terminally processed]	0.679003	0.105939	0.688409	0.10663	0.0887883	1.00653	0.0884995	1.0137	0.019628
EMIF-AD	ADA11_HUMAN	O75078	ADAM11	Disintegrin and metalloproteinase domain-containing protein 11 (ADAM 11) (Metalloproteinase-like, disintegrin-like, and cysteine-rich protein) (MDC)	0.639723	0.178887	0.628447	0.132012	-0.0630322	0.737964	-0.0725357	0.98194	-0.0263
EMIF-AD	ADA2_HUMAN	Q9NZK5	ADA2	Adenosine deaminase 2 (EC 3.5.4.4) (Cat eye syndrome critical region protein 1)	0.516846	0.165871	0.512156	0.141564	-0.0282753	0.853458	-0.0305109	0.99041	-0.013903
EMIF-AD	ADA22_HUMAN	Q9P0K1	ADAM22	Disintegrin and metalloproteinase domain-containing protein 22 (ADAM 22) (Metalloproteinase-disintegrin ADAM22-3) (Metalloproteinase-like, disintegrin-like, and cysteine-rich protein 2)	0.540025	0.188101	0.584422	0.148055	0.236028	0.787103	0.264146	1.0818	0.11343
EMIF-AD	AEBP1_HUMAN	Q8IUX7	AEBP1	Adipocyte enhancer-binding protein 1 (AE-binding protein 1) (Aortic carboxypeptidase-like protein)	0.548009	0.20032	0.569063	0.219	0.1051	1.09325	0.100418	1.0386	0.054621
EMIF-AD	AFAM_HUMAN	P43652	AFM	Afamin (Alpha-albumin) (Alpha-Alb)	0.519637	0.186662	0.449007	0.144323	-0.378382	0.773181	-0.426783	0.86393	-0.21102	0.034731	1.4593	-2.9546	0.0035316	2.452	0.030969
EMIF-AD	AGRB1_HUMAN	O14514	ADGRB1	Adhesion G protein-coupled receptor B1 (Brain-specific angiogenesis inhibitor 1) [Cleaved into: Vasculostatin-40 (Vstat40); Vasculostatin-120 (Vstat120)]	0.585066	0.148585	0.606597	0.158344	0.144907	1.06568	0.1403	1.037	0.052419
EMIF-AD	AGRIN_HUMAN	O00468	AGRN	Agrin [Cleaved into: Agrin N-terminal 110 kDa subunit; Agrin C-terminal 110 kDa subunit; Agrin C-terminal 90 kDa fragment (C90); Agrin C-terminal 22 kDa fragment (C22)]	0.3072	0.138852	0.326869	0.11511	0.141659	0.829012	0.154903	1.0644	0.090057
EMIF-AD	AGRL1_HUMAN	O94910	ADGRL1	Adhesion G protein-coupled receptor L1 (Calcium-independent alpha-latrotoxin receptor 1) (CIRL-1) (Latrophilin-1) (Lectomedin-2)	0.488117	0.181741	0.507209	0.145343	0.105047	0.799726	0.116737	1.0389	0.055101
EMIF-AD	AGRL3_HUMAN	Q9HAR2	ADGRL3	Adhesion G protein-coupled receptor L3 (Calcium-independent alpha-latrotoxin receptor 3) (CIRL-3) (Latrophilin-3) (Lectomedin-3)	0.435543	0.191261	0.441802	0.139539	0.032725	0.729575	0.0378417	1.0142	0.020373
EMIF-AD	ALBU_HUMAN	P02768	ALB	Albumin	0.582042	0.18817	0.521474	0.143498	-0.321878	0.762596	-0.365231	0.89574	-0.15884	0.068177	1.1664	-2.5303	0.01222	1.9129	0.062192
EMIF-AD	ALDOA_HUMAN	P04075	ALDOA	Fructose-bisphosphate aldolase A (EC 4.1.2.13) (Lung cancer antigen NY-LU-1) (Muscle-type aldolase)	0.547268	0.124595	0.690827	0.122222	1.1522	0.980954	1.16328	1.2613	0.3349	1.9501e-11	10.71	8.0863	7.0523e-14	13.152	2.0099e-11
EMIF-AD	ALDOC_HUMAN	P09972	ALDOC	Fructose-bisphosphate aldolase C (EC 4.1.2.13) (Brain-type aldolase)	0.427063	0.162732	0.594794	0.150567	1.03072	0.925245	1.07074	1.3927	0.47787	6.3164e-10	9.1995	7.418	3.7388e-12	11.427	5.3277e-10
EMIF-AD	ALS_HUMAN	P35858	IGFALS	Insulin-like growth factor-binding protein complex acid labile subunit (ALS)	0.521917	0.162915	0.47672	0.13269	-0.277426	0.814474	-0.305792	0.91413	-0.12953
EMIF-AD	AMBP_HUMAN	P02760	AMBP	Protein AMBP (Protein HC) [Cleaved into: Alpha-1-microglobulin (EC 1.6.2.-) (Alpha-1 microglycoprotein) (Complex-forming glycoprotein heterogeneous in charge); Inter-alpha-trypsin inhibitor light chain (ITI-LC) (Bikunin) (EDC1) (HI-30) (Uronic-acid-rich protein); Trypstatin]	0.507176	0.202299	0.447942	0.137238	-0.292807	0.678394	-0.348914	0.88311	-0.17933	0.090452	1.0436	-2.3974	0.017541	1.7559	0.081273
EMIF-AD	AMD_HUMAN	P19021	PAM	Peptidyl-glycine alpha-amidating monooxygenase (PAM) [Includes: Peptidylglycine alpha-hydroxylating monooxygenase (PHM) (EC 1.14.17.3); Peptidyl-alpha-hydroxyglycine alpha-amidating lyase (EC 4.3.2.5) (Peptidylamidoglycolate lyase) (PAL)]	0.429644	0.184139	0.450657	0.140533	0.114119	0.763188	0.129446	1.0489	0.068861
EMIF-AD	ANAG_HUMAN	P54802	NAGLU	Alpha-N-acetylglucosaminidase (EC 3.2.1.50) (N-acetyl-alpha-glucosaminidase) (NAG) [Cleaved into: Alpha-N-acetylglucosaminidase 82 kDa form; Alpha-N-acetylglucosaminidase 77 kDa form]	0.510836	0.153711	0.503623	0.124281	-0.0469275	0.808532	-0.0518957	0.98586	-0.020543
EMIF-AD	ANGT_HUMAN	P01019	AGT	Angiotensinogen (Serpin A8) [Cleaved into: Angiotensin-1 (Angiotensin 1-10) (Angiotensin I) (Ang I); Angiotensin-2 (Angiotensin 1-8) (Angiotensin II) (Ang II); Angiotensin-3 (Angiotensin 2-8) (Angiotensin III) (Ang III) (Des-Asp[1]-angiotensin II); Angiotensin-4 (Angiotensin 3-8) (Angiotensin IV) (Ang IV); Angiotensin 1-9; Angiotensin 1-7; Angiotensin 1-5; Angiotensin 1-4]	0.608932	0.107806	0.57876	0.123875	-0.279872	1.14906	-0.26046	0.95125	-0.072101
EMIF-AD	ANT3_HUMAN	P01008	SERPINC1	Antithrombin-III (ATIII) (Serpin C1)	0.552623	0.190119	0.491959	0.152733	-0.319083	0.803351	-0.353878	0.89006	-0.16803	0.078452	1.1054	-2.4542	0.015022	1.8233	0.073186
EMIF-AD	ANXA5_HUMAN	P08758	ANXA5	Annexin A5 (Anchorin CII) (Annexin V) (Annexin-5) (Calphobindin I) (CPB-I) (Endonexin II) (Lipocortin V) (Placental anticoagulant protein 4) (PP4) (Placental anticoagulant protein I) (PAP-I) (Thromboplastin inhibitor) (Vascular anticoagulant-alpha) (VAC-alpha)	0.498355	0.148839	0.490736	0.144251	-0.0511902	0.969171	-0.0519917	0.98498	-0.021836
EMIF-AD	APLP1_HUMAN	P51693	APLP1	Amyloid beta precursor like protein 1 (Amyloid beta (A4) precursor-like protein 1) (Amyloid-like protein 1) (APLP) (APLP-1) [Cleaved into: C30]	0.474419	0.187907	0.493444	0.134606	0.101247	0.71634	0.11798	1.04	0.056528
EMIF-AD	APLP2_HUMAN	Q06481	APLP2	Amyloid beta precursor like protein 2 (APPH) (Amyloid beta (A4) precursor-like protein 2) (Amyloid protein homolog) (Amyloid-like protein 2) (APLP-2) (CDEI box-binding protein) (CDEBP) (Sperm membrane protein YWK-II)	0.479383	0.171357	0.499996	0.131477	0.120295	0.767273	0.136137	1.0425	0.060063
EMIF-AD	APOA1_HUMAN	P02647	APOA1	Apolipoprotein A-I (Apo-AI) (ApoA-I) (Apolipoprotein A1) [Cleaved into: Proapolipoprotein A-I (ProapoA-I); Truncated apolipoprotein A-I (Apolipoprotein A-I(1-242))]	0.573007	0.180978	0.512608	0.141108	-0.333739	0.7797	-0.375051	0.89445	-0.16093	0.061174	1.2134	-2.5982	0.010112	1.9952	0.05596
EMIF-AD	APOA2_HUMAN	P02652	APOA2	Apolipoprotein A-II (Apo-AII) (ApoA-II) (Apolipoprotein A2) [Cleaved into: Proapolipoprotein A-II (ProapoA-II); Truncated apolipoprotein A-II (Apolipoprotein A-II(1-76))]	0.594734	0.175758	0.530789	0.127813	-0.363827	0.727208	-0.421289	0.89201	-0.16487	0.035823	1.4458	-2.9277	0.0038452	2.4151	0.032232
EMIF-AD	APOA4_HUMAN	P06727	APOA4	Apolipoprotein A-IV (Apo-AIV) (ApoA-IV) (Apolipoprotein A4)	0.523131	0.20017	0.470632	0.161038	-0.262274	0.804508	-0.290688	0.89946	-0.15286
EMIF-AD	APOB_HUMAN	P04114	APOB	Apolipoprotein B-100 (Apo B-100) [Cleaved into: Apolipoprotein B-48 (Apo B-48)]	0.259216	0.160199	0.207546	0.110124	-0.322536	0.687423	-0.382282	0.80056	-0.32092	0.060068	1.2214	-2.6277	0.0093402	2.0296	0.053284
EMIF-AD	APOC1_HUMAN	P02654	APOC1	Apolipoprotein C-I (Apo-CI) (ApoC-I) (Apolipoprotein C1) [Cleaved into: Truncated apolipoprotein C-I]	0.390541	0.182162	0.367846	0.14115	-0.124589	0.774859	-0.140393	0.94178	-0.086544
EMIF-AD	APOC2_HUMAN	P02655	APOC2	Apolipoprotein C-II (Apo-CII) (ApoC-II) (Apolipoprotein C2) [Cleaved into: Proapolipoprotein C-II (ProapoC-II)]	0.472714	0.191651	0.45878	0.159791	-0.0727064	0.833762	-0.0792976	0.97077	-0.042798
EMIF-AD	APOC3_HUMAN	P02656	APOC3	Apolipoprotein C-III (Apo-CIII) (ApoC-III) (Apolipoprotein C3)	0.527566	0.218268	0.506736	0.176175	-0.0954343	0.807149	-0.105619	0.96071	-0.05782
EMIF-AD	APOD_HUMAN	P05090	APOD	Apolipoprotein D (Apo-D) (ApoD)	0.58286	0.172908	0.577743	0.153113	-0.0295924	0.885521	-0.0313891	0.99124	-0.012699
EMIF-AD	APOE_HUMAN	P02649	APOE	Apolipoprotein E (Apo-E)	0.5533	0.187222	0.591454	0.153258	0.203793	0.818589	0.224122	1.0687	0.09579
EMIF-AD	APOH_HUMAN	P02749	APOH	Beta-2-glycoprotein 1 (APC inhibitor) (Activated protein C-binding protein) (Anticardiolipin cofactor) (Apolipoprotein H) (Apo-H) (Beta-2-glycoprotein I) (B2GPI) (Beta(2)GPI)	0.532861	0.223208	0.455079	0.170649	-0.348471	0.764527	-0.394974	0.85397	-0.22774	0.050048	1.3006	-2.7294	0.0069496	2.158	0.045954
EMIF-AD	APOL1_HUMAN	O14791	APOL1	Apolipoprotein L1 (Apolipoprotein L) (Apo-L) (ApoL) (Apolipoprotein L-I) (ApoL-I)	0.423166	0.149678	0.361807	0.105814	-0.409941	0.706947	-0.48032	0.85482	-0.22631	0.016806	1.7745	-3.3126	0.001115	2.9527	0.014123
EMIF-AD	APOM_HUMAN	O95445	APOM	Apolipoprotein M (Apo-M) (ApoM) (Protein G3a)	0.51984	0.183961	0.454621	0.146751	-0.354528	0.797728	-0.394418	0.87426	-0.19386	0.049553	1.3049	-2.7385	0.0067609	2.17	0.045338
EMIF-AD	ARMD4_HUMAN	Q86TY3	ARMH4	Armadillo-like helical domain-containing protein 4	0.633453	0.180623	0.664013	0.117849	0.169195	0.652459	0.20478	1.0481	0.067763
EMIF-AD	ASPH_HUMAN	Q12797	ASPH	Aspartyl/asparaginyl beta-hydroxylase (EC 1.14.11.16) (Aspartate beta-hydroxylase) (ASP beta-hydroxylase) (Peptide-aspartate beta-dioxygenase)	0.615976	0.157278	0.629737	0.11631	0.0874979	0.739514	0.1006	1.0218	0.031119
EMIF-AD	ATRN_HUMAN	O75882	ATRN	Attractin (DPPT-L) (Mahogany homolog)	0.38462	0.18436	0.321811	0.136893	-0.340691	0.742532	-0.39103	0.83694	-0.2568	0.053615	1.2707	-2.6944	0.0076999	2.1135	0.047706
EMIF-AD	AUGN_HUMAN	Q9H1Z8	ECRG4	Augurin (Esophageal cancer-related gene 4 protein) (ECRG4)	0.636717	0.139032	0.609148	0.139112	-0.198289	1.00058	-0.198232	0.95646	-0.064224
EMIF-AD	B2MG_HUMAN	P61769	B2M	Beta-2-microglobulin [Cleaved into: Beta-2-microglobulin form pI 5.3]	0.528465	0.145814	0.553137	0.139382	0.1692	0.955887	0.173016	1.0471	0.066397
EMIF-AD	B3GN2_HUMAN	Q9NY97	B3GNT2	N-acetyllactosaminide beta-1,3-N-acetylglucosaminyltransferase 2 (EC 2.4.1.149) (Beta-1,3-N-acetylglucosaminyltransferase 1) (BGnT-1) (Beta-1,3-Gn-T1) (Beta3Gn-T1) (Beta-1,3-galactosyltransferase 7) (Beta-1,3-GalTase 7) (Beta3Gal-T7) (Beta3GalT7) (b3Gal-T7) (Beta-3-Gx-T7) (UDP-Gal:beta-GlcNAc beta-1,3-galactosyltransferase 7) (UDP-GlcNAc:betaGal beta-1,3-N-acetylglucosaminyltransferase 2) (BGnT-2…	0.190957	0.106989	0.180655	0.0495553	-0.0962852	0.46318	-0.131611	0.94558	-0.080724
EMIF-AD	B4GA1_HUMAN	O43505	B4GAT1	Beta-1,4-glucuronyltransferase 1 (EC 2.4.1.-) (I-beta-1,3-N-acetylglucosaminyltransferase) (iGnT) (N-acetyllactosaminide beta-1,3-N-acetylglucosaminyltransferase) (Poly-N-acetyllactosamine extension enzyme) (UDP-GlcNAc:betaGal beta-1,3-N-acetylglucosaminyltransferase 1)	0.551983	0.211988	0.585067	0.159157	0.156063	0.750782	0.178278	1.0599	0.083956
EMIF-AD	BASP1_HUMAN	P80723	BASP1	Brain acid soluble protein 1 (22 kDa neuronal tissue-enriched acidic protein) (Neuronal axonal membrane protein NAP-22)	0.401144	0.164056	0.525904	0.145599	0.760471	0.887494	0.805799	1.3105	0.39013	4.1419e-06	5.3828	5.5824	8.0093e-08	7.0964	3.5118e-06
EMIF-AD	BGH3_HUMAN	Q15582	TGFBI	Transforming growth factor-beta-induced protein ig-h3 (Beta ig-h3) (Kerato-epithelin) (RGD-containing collagen-associated protein) (RGD-CAP)	0.509705	0.175678	0.500337	0.17532	-0.0533257	0.997964	-0.0533801	0.98149	-0.026957
EMIF-AD	BIP_HUMAN	P11021	HSPA5	Endoplasmic reticulum chaperone BiP (EC 3.6.4.10) (78 kDa glucose-regulated protein) (GRP-78) (Binding-immunoglobulin protein) (BiP) (Heat shock protein 70 family protein 5) (HSP70 family protein 5) (Heat shock protein family A member 5) (Immunoglobulin heavy chain-binding protein)	0.449112	0.0782173	0.460837	0.0922585	0.149898	1.17952	0.137551	1.0262	0.037254
EMIF-AD	BTD_HUMAN	P43251	BTD	Biotinidase (Biotinase) (EC 3.5.1.12)	0.760189	0.121597	0.728038	0.0981487	-0.264404	0.807166	-0.292617	0.95666	-0.063918
EMIF-AD	C163A_HUMAN	Q86VB7	CD163	Scavenger receptor cysteine-rich type 1 protein M130 (Hemoglobin scavenger receptor) (CD antigen CD163) [Cleaved into: Soluble CD163 (sCD163)]	0.345961	0.173401	0.372894	0.180486	0.155319	1.04086	0.152209	1.0778	0.10808
EMIF-AD	C1QA_HUMAN	P02745	C1QA	Complement C1q subcomponent subunit A	0.352338	0.163987	0.367189	0.149249	0.0905615	0.910126	0.0948226	1.0418	0.059013
EMIF-AD	C1QB_HUMAN	P02746	C1QB	Complement C1q subcomponent subunit B	0.366334	0.178777	0.367668	0.165177	0.00746465	0.923925	0.00775981	1.0032	0.004625
EMIF-AD	C1QC_HUMAN	P02747	C1QC	Complement C1q subcomponent subunit C	0.37427	0.159911	0.37888	0.140268	0.0288273	0.877161	0.0307137	1.012	0.017189
EMIF-AD	C1R_HUMAN	P00736	C1R	Complement C1r subcomponent (EC 3.4.21.41) (Complement component 1 subcomponent r) [Cleaved into: Complement C1r subcomponent heavy chain; Complement C1r subcomponent light chain]	0.432252	0.209698	0.417856	0.16504	-0.0686479	0.787039	-0.0768286	0.96665	-0.04893
EMIF-AD	C1RL_HUMAN	Q9NZP8	C1RL	Complement C1r subcomponent-like protein (C1r-LP) (C1r-like protein) (EC 3.4.21.-) (C1r-like serine protease analog protein) (CLSPa)	0.511154	0.183033	0.455847	0.135039	-0.302173	0.737782	-0.347769	0.8915	-0.16569	0.087832	1.0563	-2.4089	0.016979	1.7701	0.07968
EMIF-AD	C1S_HUMAN	P09871	C1S	Complement C1s subcomponent (EC 3.4.21.42) (C1 esterase) (Complement component 1 subcomponent s) [Cleaved into: Complement C1s subcomponent heavy chain; Complement C1s subcomponent light chain]	0.573849	0.135084	0.576672	0.124937	0.0208964	0.924889	0.0217118	1.005	0.0071912
EMIF-AD	C4BPA_HUMAN	P04003	C4BPA	C4b-binding protein alpha chain (C4bp) (Proline-rich protein) (PRP)	0.345929	0.180422	0.278945	0.125001	-0.371257	0.692824	-0.438625	0.80626	-0.31068	0.030622	1.514	-3.0167	0.0029246	2.5339	0.027328
EMIF-AD	C99L2_HUMAN	Q8TCZ2	CD99L2	CD99 antigen-like protein 2 (MIC2-like protein 1) (CD antigen CD99)	0.509062	0.171366	0.559399	0.138895	0.293739	0.810518	0.324481	1.0985	0.1355
EMIF-AD	CA2D1_HUMAN	P54289	CACNA2D1	Voltage-dependent calcium channel subunit alpha-2/delta-1 (Voltage-gated calcium channel subunit alpha-2/delta-1) [Cleaved into: Voltage-dependent calcium channel subunit alpha-2-1; Voltage-dependent calcium channel subunit delta-1]	0.477666	0.191229	0.516888	0.140398	0.205107	0.734188	0.236545	1.0818	0.11343
EMIF-AD	CA2D2_HUMAN	Q9NY47	CACNA2D2	Voltage-dependent calcium channel subunit alpha-2/delta-2 (Voltage-gated calcium channel subunit alpha-2/delta-2) [Cleaved into: Voltage-dependent calcium channel subunit alpha-2-2; Voltage-dependent calcium channel subunit delta-2]	0.593339	0.166027	0.617776	0.125715	0.147187	0.757194	0.167525	1.0405	0.05734
EMIF-AD	CA2D3_HUMAN	Q8IZS8	CACNA2D3	Voltage-dependent calcium channel subunit alpha-2/delta-3 (Voltage-gated calcium channel subunit alpha-2/delta-3) [Cleaved into: Voltage-dependent calcium channel subunit alpha-2-3; Voltage-dependent calcium channel subunit delta-3]	0.482923	0.162196	0.501352	0.143859	0.113619	0.886946	0.120426	1.0378	0.053476
EMIF-AD	CAB45_HUMAN	Q9BRK5	SDF4	45 kDa calcium-binding protein (Cab45) (Stromal cell-derived factor 4) (SDF-4)	0.622494	0.141173	0.609651	0.114777	-0.0909729	0.813018	-0.100355	0.97861	-0.031191
EMIF-AD	CAD10_HUMAN	Q9Y6N8	CDH10	Cadherin-10 (T2-cadherin)	0.541734	0.155816	0.504841	0.129175	-0.236773	0.829023	-0.258906	0.93205	-0.10152
EMIF-AD	CAD11_HUMAN	P55287	CDH11	Cadherin-11 (OSF-4) (Osteoblast cadherin) (OB-cadherin)	0.558968	0.15246	0.513728	0.145506	-0.296736	0.95439	-0.303661	0.91966	-0.12082
EMIF-AD	CAD13_HUMAN	P55290	CDH13	Cadherin-13 (Heart cadherin) (H-cadherin) (P105) (Truncated cadherin) (T-cad) (T-cadherin)	0.501834	0.171632	0.545517	0.126772	0.254518	0.738628	0.29278	1.0865	0.11966
EMIF-AD	CAD15_HUMAN	P55291	CDH15	Cadherin-15 (Cadherin-14) (Muscle cadherin) (M-cadherin)	0.525638	0.212223	0.505411	0.159532	-0.0953057	0.751716	-0.108814	0.96144	-0.056735
EMIF-AD	CADH2_HUMAN	P19022	CDH2	Cadherin-2 (CDw325) (Neural cadherin) (N-cadherin) (CD antigen CD325)	0.497621	0.166301	0.536479	0.125361	0.233661	0.753822	0.266459	1.0779	0.10819
EMIF-AD	CADH5_HUMAN	P33151	CDH5	Cadherin-5 (7B4 antigen) (Vascular endothelial cadherin) (VE-cadherin) (CD antigen CD144)	0.474362	0.209974	0.398626	0.161199	-0.360691	0.767707	-0.408089	0.84056	-0.25059	0.042209	1.3746	-2.8164	0.0053772	2.2694	0.038797
EMIF-AD	CADH6_HUMAN	P55285	CDH6	Cadherin-6 (Kidney cadherin) (K-cadherin)	0.599314	0.15568	0.612879	0.131027	0.0871295	0.841645	0.0946214	1.0228	0.03252
EMIF-AD	CADH8_HUMAN	P55286	CDH8	Cadherin-8	0.619494	0.15996	0.568885	0.143679	-0.316384	0.898219	-0.333348	0.91802	-0.12341	0.096213	1.0168	-2.3241	0.021167	1.6744	0.092807
EMIF-AD	CADM1_HUMAN	Q9BY67	CADM1	Cell adhesion molecule 1 (Immunoglobulin superfamily member 4) (IgSF4) (Nectin-like protein 2) (NECL-2) (Spermatogenic immunoglobulin superfamily) (SgIgSF) (Synaptic cell adhesion molecule) (SynCAM) (Tumor suppressor in lung cancer 1) (TSLC-1)	0.480284	0.155872	0.510425	0.131953	0.193373	0.846547	0.209442	1.0621	0.086862
EMIF-AD	CADM2_HUMAN	Q8N3J6	CADM2	Cell adhesion molecule 2 (Immunoglobulin superfamily member 4D) (IgSF4D) (Nectin-like protein 3) (NECL-3) (Synaptic cell adhesion molecule 2) (SynCAM 2)	0.45541	0.185005	0.499256	0.141844	0.236998	0.766706	0.268294	1.0959	0.13218
EMIF-AD	CADM3_HUMAN	Q8N126	CADM3	Cell adhesion molecule 3 (Brain immunoglobulin receptor) (Immunoglobulin superfamily member 4B) (IgSF4B) (Nectin-like protein 1) (NECL-1) (Synaptic cell adhesion molecule 3) (SynCAM3) (TSLC1-like protein 1) (TSLL1)	0.525532	0.185263	0.578268	0.144603	0.28465	0.780526	0.319737	1.1003	0.1379
EMIF-AD	CADM4_HUMAN	Q8NFZ8	CADM4	Cell adhesion molecule 4 (Immunoglobulin superfamily member 4C) (IgSF4C) (Nectin-like protein 4) (NECL-4) (TSLC1-like protein 2)	0.589004	0.163896	0.585263	0.125638	-0.0228299	0.76657	-0.0258465	0.99336	-0.0096091
EMIF-AD	CALB1_HUMAN	P05937	CALB1	Calbindin (Calbindin D28) (D-28K) (Vitamin D-dependent calcium-binding protein, avian-type)	0.451097	0.1725	0.514065	0.159073	0.365032	0.922164	0.379814	1.1389	0.18768	0.056567	1.2474	2.6256	0.0093481	2.0293	0.053284
EMIF-AD	CALR_HUMAN	P27797	CALR	Calreticulin (CRP55) (Calregulin) (Endoplasmic reticulum resident protein 60) (ERp60) (HACBP) (grp60)	0.521615	0.160134	0.555717	0.140606	0.212962	0.878051	0.22679	1.0652	0.091155
EMIF-AD	CANT1_HUMAN	Q8WVQ1	CANT1	Soluble calcium-activated nucleotidase 1 (SCAN-1) (EC 3.6.1.6) (Apyrase homolog) (Putative MAPK-activating protein PM09) (Putative NF-kappa-B-activating protein 107)	0.637357	0.160484	0.679607	0.113598	0.263264	0.707847	0.308299	1.0662	0.092428
EMIF-AD	CART_HUMAN	Q16568	CARTPT	Cocaine- and amphetamine-regulated transcript protein [Cleaved into: CART(1-39); CART(42-89)]	0.512665	0.209459	0.526335	0.152401	0.0652637	0.727594	0.0755545	1.0266	0.037864
EMIF-AD	CATB_HUMAN	P07858	CTSB	Cathepsin B (EC 3.4.22.1) (APP secretase) (APPS) (Cathepsin B1) [Cleaved into: Cathepsin B light chain; Cathepsin B heavy chain]	0.460625	0.16231	0.481069	0.154692	0.125954	0.953064	0.128981	1.0442	0.062366
EMIF-AD	CATD_HUMAN	P07339	CTSD	Cathepsin D (EC 3.4.23.5) [Cleaved into: Cathepsin D light chain; Cathepsin D heavy chain]	0.571975	0.171194	0.562841	0.151977	-0.0533568	0.887746	-0.0565297	0.98371	-0.023692
EMIF-AD	CATF_HUMAN	Q9UBX1	CTSF	Cathepsin F (CATSF) (EC 3.4.22.41)	0.50849	0.157576	0.48287	0.161707	-0.162588	1.02621	-0.160485	0.94973	-0.074411
EMIF-AD	CATH_HUMAN	P09668	CTSH	Pro-cathepsin H [Cleaved into: Cathepsin H mini chain; Cathepsin H (EC 3.4.22.16); Cathepsin H heavy chain; Cathepsin H light chain]	0.76401	0.142869	0.78385	0.125785	0.138871	0.880416	0.147703	1.0255	0.036371
EMIF-AD	CATL1_HUMAN	P07711	CTSL	Procathepsin L (EC 3.4.22.15) (Cathepsin L1) (Major excreted protein) (MEP) [Cleaved into: Cathepsin L; Cathepsin L heavy chain; Cathepsin L light chain]	0.454885	0.164763	0.446552	0.145706	-0.0505731	0.884335	-0.0536774	0.98163	-0.026747
EMIF-AD	CATS_HUMAN	P25774	CTSS	Cathepsin S (EC 3.4.22.27)	0.470236	0.173563	0.497379	0.145298	0.156389	0.83715	0.170251	1.0574	0.080501
EMIF-AD	CATZ_HUMAN	Q9UBR2	CTSZ	Cathepsin Z (EC 3.4.18.1) (Cathepsin P) (Cathepsin X)	0.584873	0.136513	0.550229	0.134633	-0.253783	0.986223	-0.255543	0.9417	-0.086667
EMIF-AD	CBG_HUMAN	P08185	SERPINA6	Corticosteroid-binding globulin (CBG) (Serpin A6) (Transcortin)	0.58336	0.172535	0.537424	0.128209	-0.266242	0.743088	-0.305483	0.92097	-0.11877
EMIF-AD	CBLN1_HUMAN	P23435	CBLN1	Cerebellin-1 (Precerebellin) [Cleaved into: Cerebellin (CER); [des-Ser1]-cerebellin]	0.577175	0.194474	0.608251	0.195461	0.159792	1.00507	0.159388	1.0538	0.075548
EMIF-AD	CBLN3_HUMAN	Q6UW01	CBLN3	Cerebellin-3	0.635254	0.200756	0.652101	0.200217	0.0839165	0.997313	0.0840293	1.0262	0.037381
EMIF-AD	CBLN4_HUMAN	Q9NTU7	CBLN4	Cerebellin-4 (Cerebellin-like glycoprotein 1)	0.474138	0.188762	0.484823	0.146759	0.0566065	0.77748	0.063693	1.022	0.03142
EMIF-AD	CBPB2_HUMAN	Q96IY4	CPB2	Carboxypeptidase B2 (EC 3.4.17.20) (Carboxypeptidase U) (CPU) (Plasma carboxypeptidase B) (pCPB) (Thrombin-activable fibrinolysis inhibitor) (TAFI)	0.501137	0.198097	0.435943	0.156876	-0.329104	0.791919	-0.36732	0.86973	-0.20136	0.066445	1.1775	-2.5455	0.011711	1.9314	0.061848
EMIF-AD	CBPE_HUMAN	P16870	CPE	Carboxypeptidase E (CPE) (EC 3.4.17.10) (Carboxypeptidase H) (CPH) (Enkephalin convertase) (Prohormone-processing carboxypeptidase)	0.561237	0.221918	0.620903	0.189164	0.268866	0.852408	0.290289	1.1066	0.14611
EMIF-AD	CBPQ_HUMAN	Q9Y646	CPQ	Carboxypeptidase Q (EC 3.4.17.-) (Lysosomal dipeptidase) (Plasma glutamate carboxypeptidase)	0.59477	0.144423	0.576092	0.123096	-0.129333	0.852334	-0.139643	0.96815	-0.046695
EMIF-AD	CCN3_HUMAN	P48745	CCN3	CCN family member 3 (Cellular communication network factor 3) (Insulin-like growth factor-binding protein 9) (IBP-9) (IGF-binding protein 9) (IGFBP-9) (Nephro blastoma-overexpressed gene protein homolog) (Protein NOV homolog) (NovH)	0.464669	0.198985	0.451506	0.181378	-0.0661531	0.911515	-0.0692154	0.97164	-0.041507
EMIF-AD	CD109_HUMAN	Q6YHK3	CD109	CD109 antigen (150 kDa TGF-beta-1-binding protein) (C3 and PZP-like alpha-2-macroglobulin domain-containing protein 7) (Platelet-specific Gov antigen) (p180) (r150) (CD antigen CD109)	0.348277	0.13526	0.347816	0.10683	-0.00341044	0.789811	-0.00381095	0.9988	-0.001738
EMIF-AD	CD14_HUMAN	P08571	CD14	Monocyte differentiation antigen CD14 (Myeloid cell-specific leucine-rich glycoprotein) (CD antigen CD14) [Cleaved into: Monocyte differentiation antigen CD14, urinary form; Monocyte differentiation antigen CD14, membrane-bound form]	0.439927	0.176759	0.532837	0.169691	0.525632	0.960013	0.536356	1.2111	0.27629	0.0052335	2.2812	3.7135	0.0002681	3.5717	0.0049296
EMIF-AD	CD166_HUMAN	Q13740	ALCAM	CD166 antigen (Activated leukocyte cell adhesion molecule) (CD antigen CD166)	0.566336	0.18764	0.586173	0.139087	0.105721	0.741245	0.121431	1.0348	0.049286
EMIF-AD	CD44_HUMAN	P16070	CD44	CD44 antigen (CDw44) (Epican) (Extracellular matrix receptor III) (ECMR-III) (GP90 lymphocyte homing/adhesion receptor) (HUTCH-I) (Heparan sulfate proteoglycan) (Hermes antigen) (Hyaluronate receptor) (Phagocytic glycoprotein 1) (PGP-1) (Phagocytic glycoprotein I) (PGP-I) (CD antigen CD44)	0.471637	0.159535	0.509602	0.139602	0.23797	0.875058	0.253827	1.0806	0.11184
EMIF-AD	CD59_HUMAN	P13987	CD59	CD59 glycoprotein (1F5 antigen) (20 kDa homologous restriction factor) (HRF-20) (HRF20) (MAC-inhibitory protein) (MAC-IP) (MEM43 antigen) (Membrane attack complex inhibition factor) (MACIF) (Membrane inhibitor of reactive lysis) (MIRL) (Protectin) (CD antigen CD59)	0.59241	0.140712	0.58972	0.132836	-0.019118	0.944028	-0.0196684	0.9962	-0.0054944
EMIF-AD	CERU_HUMAN	P00450	CP	Ceruloplasmin (EC 1.16.3.1) (Ferroxidase)	0.58671	0.175072	0.536006	0.12242	-0.289617	0.699259	-0.340874	0.91316	-0.13106	0.094676	1.0238	-2.3635	0.019163	1.7175	0.086689
EMIF-AD	CFAB_HUMAN	P00751	CFB	Complement factor B (EC 3.4.21.47) (C3/C5 convertase) (Glycine-rich beta glycoprotein) (GBG) (PBF2) (Properdin factor B) [Cleaved into: Complement factor B Ba fragment; Complement factor B Bb fragment]	0.524826	0.199094	0.449655	0.161732	-0.377566	0.812343	-0.416661	0.85668	-0.22318	0.037178	1.4297	-2.8864	0.0043484	2.3617	0.033399
EMIF-AD	CFAD_HUMAN	P00746	CFD	Complement factor D (EC 3.4.21.46) (Adipsin) (C3 convertase activator) (Properdin factor D)	0.480782	0.196036	0.456795	0.164759	-0.12236	0.840451	-0.132968	0.95056	-0.073151
EMIF-AD	CFAH_HUMAN	P08603	CFH	Complement factor H (H factor 1)	0.425533	0.207236	0.351397	0.147767	-0.35774	0.713037	-0.417667	0.82594	-0.27589	0.039227	1.4064	-2.873	0.0045479	2.3422	0.034109
EMIF-AD	CFAI_HUMAN	P05156	CFI	Complement factor I (EC 3.4.21.45) (C3B/C4B inactivator) [Cleaved into: Complement factor I heavy chain; Complement factor I light chain]	0.549164	0.191239	0.474036	0.13485	-0.392846	0.705139	-0.460778	0.8626	-0.21323	0.02098	1.6782	-3.1966	0.0016396	2.7853	0.018029
EMIF-AD	CGRE1_HUMAN	Q99674	CGREF1	Cell growth regulator with EF hand domain protein 1 (Cell growth regulatory gene 11 protein) (Hydrophobestin)	0.49262	0.172763	0.50647	0.145835	0.0801693	0.844134	0.0869452	1.0282	0.040119
EMIF-AD	CH3L1_HUMAN	P36222	CHI3L1	Chitinase-3-like protein 1 (39 kDa synovial protein) (Cartilage glycoprotein 39) (CGP-39) (GP-39) (hCGP-39) (YKL-40)	0.444677	0.199246	0.592517	0.177975	0.741993	0.893243	0.783833	1.3325	0.41413	7.9556e-06	5.0993	5.4315	1.6778e-07	6.7753	6.8308e-06
EMIF-AD	CHAD_HUMAN	O15335	CHAD	Chondroadherin (Cartilage leucine-rich protein)	0.549534	0.125133	0.553579	0.102813	0.0323263	0.821629	0.0354916	1.0062	0.0089093
EMIF-AD	CHLE_HUMAN	P06276	BCHE	Cholinesterase (EC 3.1.1.8) (Acylcholine acylhydrolase) (Butyrylcholine esterase) (Choline esterase II) (Pseudocholinesterase)	0.470952	0.125716	0.408872	0.100495	-0.493817	0.79938	-0.548875	0.86881	-0.20289	0.0045808	2.3391	-3.7962	0.00019786	3.7036	0.0040279
EMIF-AD	CHRD_HUMAN	Q9H2X0	CHRD	Chordin	0.437442	0.194739	0.5044	0.160011	0.343835	0.821667	0.377495	1.1529	0.20526	0.059699	1.224	2.6111	0.0097429	2.0113	0.054984
EMIF-AD	CLC11_HUMAN	Q9Y240	CLEC11A	C-type lectin domain family 11 member A (C-type lectin superfamily member 3) (Lymphocyte secreted C-type lectin) (Osteolectin) (Stem cell growth factor) (p47)	0.564702	0.143659	0.530424	0.162063	-0.238604	1.1281	-0.22424	0.93931	-0.090331
EMIF-AD	CLN5_HUMAN	O75503	CLN5	Ceroid-lipofuscinosis neuronal protein 5 (Protein CLN5) [Cleaved into: Ceroid-lipofuscinosis neuronal protein 5, secreted form]	0.549795	0.183121	0.521568	0.184709	-0.154142	1.00867	-0.153477	0.94861	-0.076107
EMIF-AD	CLUS_HUMAN	P10909	CLU	Clusterin (Aging-associated gene 4 protein) (Apolipoprotein J) (Apo-J) (Complement cytolysis inhibitor) (CLI) (Complement-associated protein SP-40,40) (Ku70-binding protein 1) (NA1/NA2) (Sulfated glycoprotein 2) (SGP-2) (Testosterone-repressed prostate message 2) (TRPM-2) [Cleaved into: Clusterin beta chain (ApoJalpha) (Complement cytolysis inhibitor a chain); Clusterin alpha chain (ApoJbeta) (Co…	0.542576	0.195276	0.55619	0.181492	0.0697149	0.929412	0.0722654	1.0248	0.035366
EMIF-AD	CMGA_HUMAN	P10645	CHGA	Chromogranin-A (CgA) (Pituitary secretory protein I) (SP-I) [Cleaved into: Vasostatin-1 (Vasostatin I); Vasostatin-2 (Vasostatin II); EA-92; ES-43; Pancreastatin; SS-18; WA-8; WE-14; LF-19; Catestatin (SL21); AL-11; GV-19; GR-44; ER-37; GE-25; Serpinin-RRG; Serpinin; p-Glu serpinin precursor]	0.467827	0.189958	0.499339	0.150198	0.16589	0.790691	0.18528	1.0673	0.093945
EMIF-AD	CNDP1_HUMAN	Q96KN2	CNDP1	Beta-Ala-His dipeptidase (EC 3.4.13.20) (CNDP dipeptidase 1) (Carnosine dipeptidase 1) (Glutamate carboxypeptidase-like protein 2) (Serum carnosinase)	0.514249	0.211128	0.491743	0.174818	-0.106596	0.828022	-0.116625	0.95627	-0.064516
EMIF-AD	CNTFR_HUMAN	P26992	CNTFR	Ciliary neurotrophic factor receptor subunit alpha (CNTF receptor subunit alpha) (CNTFR-alpha)	0.714049	0.14825	0.730981	0.12466	0.11421	0.840874	0.124082	1.0235	0.033534
EMIF-AD	CNTN1_HUMAN	Q12860	CNTN1	Contactin-1 (Glycoprotein gp135) (Neural cell surface protein F3)	0.585327	0.196049	0.620596	0.155842	0.1799	0.794913	0.200456	1.0601	0.084247
EMIF-AD	CNTN2_HUMAN	Q02246	CNTN2	Contactin-2 (Axonal glycoprotein TAG-1) (Axonin-1) (Transient axonal glycoprotein 1) (TAX-1)	0.553713	0.227421	0.538035	0.204115	-0.0689405	0.897518	-0.0726639	0.97168	-0.041454
EMIF-AD	CNTN4_HUMAN	Q8IWV2	CNTN4	Contactin-4 (Brain-derived immunoglobulin superfamily protein 2) (BIG-2)	0.322848	0.115797	0.34627	0.132347	0.202265	1.14292	0.188775	1.0723	0.10065
EMIF-AD	CNTN6_HUMAN	Q9UQ52	CNTN6	Contactin-6 (Neural recognition molecule NB-3) (hNB-3)	0.450064	0.162785	0.455649	0.0985153	0.0343113	0.605187	0.0427505	1.0122	0.017458
EMIF-AD	CNTP2_HUMAN	Q9UHC6	CNTNAP2	Contactin-associated protein-like 2 (Cell recognition molecule Caspr2)	0.390411	0.204269	0.451154	0.167656	0.297367	0.82076	0.326641	1.1556	0.20858
EMIF-AD	CNTP4_HUMAN	Q9C0A0	CNTNAP4	Contactin-associated protein-like 4 (Cell recognition molecule Caspr4)	0.523367	0.194757	0.557599	0.160396	0.175768	0.823566	0.192774	1.0651	0.091033
EMIF-AD	CO1A1_HUMAN	P02452	COL1A1	Collagen alpha-1(I) chain (Alpha-1 type I collagen)	0.533833	0.190227	0.504301	0.215413	-0.155243	1.1324	-0.145604	0.94485	-0.081844
EMIF-AD	CO1A2_HUMAN	P08123	COL1A2	Collagen alpha-2(I) chain (Alpha-2 type I collagen)	0.566162	0.184984	0.526266	0.197156	-0.215674	1.0658	-0.208804	0.92977	-0.10505
EMIF-AD	CO2_HUMAN	P06681	C2	Complement C2 (EC 3.4.21.43) (C3/C5 convertase) [Cleaved into: Complement C2b fragment; Complement C2a fragment]	0.490673	0.208362	0.425115	0.144482	-0.314637	0.693417	-0.371601	0.86614	-0.20732	0.066445	1.1775	-2.5614	0.011243	1.9491	0.060456
EMIF-AD	CO3_HUMAN	P01024	C3	Complement C3 (C3 and PZP-like alpha-2-macroglobulin domain-containing protein 1) [Cleaved into: Complement C3 beta chain; C3-beta-c (C3bc); Complement C3 alpha chain; C3a anaphylatoxin; Acylation stimulating protein (ASP) (C3adesArg); Complement C3b alpha' chain; Complement C3c alpha' chain fragment 1; Complement C3dg fragment; Complement C3g fragment; Complement C3d fragment; Complement C3f fra…	0.48513	0.200719	0.389784	0.150126	-0.475027	0.747941	-0.543527	0.80375	-0.31517	0.0053135	2.2746	-3.7476	0.00023821	3.623	0.0045259
EMIF-AD	CO3A1_HUMAN	P02461	COL3A1	Collagen alpha-1(III) chain	0.514215	0.199103	0.504735	0.172998	-0.0476099	0.868888	-0.05095	0.98154	-0.026881
EMIF-AD	CO4A_HUMAN	P0C0L4	C4A	Complement C4-A (Acidic complement C4) (C3 and PZP-like alpha-2-macroglobulin domain-containing protein 2) [Cleaved into: Complement C4 beta chain; Complement C4-A alpha chain; C4a anaphylatoxin; C4b-A; C4d-A; Complement C4 gamma chain]	0.453982	0.186337	0.478313	0.177379	0.130574	0.951924	0.13379	1.054	0.075816
EMIF-AD	CO4B_HUMAN	P0C0L5	C4B	Complement C4-B (Basic complement C4) (C3 and PZP-like alpha-2-macroglobulin domain-containing protein 3) [Cleaved into: Complement C4 beta chain; Complement C4-B alpha chain; C4a anaphylatoxin; C4b-B; C4d-B; Complement C4 gamma chain]	0.776553	0.0910041	0.750122	0.132843	-0.290445	1.45975	-0.236158	0.96661	-0.048991
EMIF-AD	CO5_HUMAN	P01031	C4B_2	Complement C5 (C3 and PZP-like alpha-2-macroglobulin domain-containing protein 4) [Cleaved into: Complement C5 beta chain; Complement C5 alpha chain; C5a anaphylatoxin; Complement C5 alpha' chain]	0.545154	0.19302	0.46727	0.139399	-0.403504	0.722199	-0.468592	0.85687	-0.22286	0.019108	1.7188	-3.2393	0.0014222	2.847	0.016544
EMIF-AD	CO6_HUMAN	P13671	C5	Complement component C6	0.488478	0.19062	0.440964	0.147847	-0.249262	0.775608	-0.280762	0.90288	-0.1474
EMIF-AD	CO6A1_HUMAN	P12109	C6	Collagen alpha-1(VI) chain	0.491609	0.22119	0.522621	0.20648	0.140205	0.933496	0.145028	1.0631	0.088215
EMIF-AD	CO6A3_HUMAN	P12111	COL6A1	Collagen alpha-3(VI) chain	0.447394	0.190034	0.453425	0.17703	0.0317374	0.931572	0.0328617	1.0136	0.019531
EMIF-AD	CO7_HUMAN	P10643	COL6A3	Complement component C7	0.481999	0.172246	0.504453	0.140018	0.130362	0.812898	0.143816	1.0464	0.06549
EMIF-AD	CO8A_HUMAN	P07357	C7	Complement component C8 alpha chain (Complement component 8 subunit alpha)	0.551592	0.188303	0.477131	0.157016	-0.395432	0.833848	-0.431259	0.86479	-0.20957	0.030622	1.514	-2.9946	0.003112	2.507	0.027716
EMIF-AD	CO8B_HUMAN	P07358	C8A	Complement component C8 beta chain (Complement component 8 subunit beta)	0.563403	0.179686	0.505758	0.148372	-0.320815	0.825729	-0.351438	0.89731	-0.15633	0.078452	1.1054	-2.4482	0.015263	1.8164	0.073518
EMIF-AD	CO8G_HUMAN	P07360	C8B	Complement component C8 gamma chain	0.564283	0.173848	0.494779	0.141345	-0.399792	0.813037	-0.441019	0.87642	-0.1903	0.026055	1.5841	-3.0714	0.002443	2.6121	0.023602
EMIF-AD	CO9_HUMAN	P02748	C8G	Complement component C9 [Cleaved into: Complement component C9a; Complement component C9b]	0.60138	0.183382	0.550464	0.180458	-0.277648	0.984056	-0.279879	0.91535	-0.12761
EMIF-AD	COIA1_HUMAN	P39060	C9	Collagen alpha-1(XVIII) chain [Cleaved into: Endostatin; Non-collagenous domain 1 (NC1)]	0.507811	0.190223	0.513919	0.174447	0.032109	0.917069	0.033498	1.0121	0.017367
EMIF-AD	COL12_HUMAN	Q5KU26	COL18A1	Collectin-12 (Collectin placenta protein 1) (CL-P1) (hCL-P1) (Nurse cell scavenger receptor 2) (Scavenger receptor class A member 4) (Scavenger receptor with C-type lectin)	0.589112	0.175779	0.644025	0.150751	0.312399	0.857616	0.336344	1.0931	0.1284	0.096213	1.0168	2.3282	0.020944	1.6789	0.092542
EMIF-AD	COMP_HUMAN	P49747	COLEC12	Cartilage oligomeric matrix protein (COMP) (Thrombospondin-5) (TSP5)	0.358746	0.135689	0.353706	0.106001	-0.0371402	0.781204	-0.0417024	0.98627	-0.019941
EMIF-AD	COTL1_HUMAN	Q14019	COMP	Coactosin-like protein	0.352861	0.160827	0.367834	0.148789	0.0930979	0.925152	0.0967175	1.0426	0.060139
EMIF-AD	CP089_HUMAN	Q6UX73	COTL1	UPF0764 protein C16orf89	0.584419	0.174456	0.595632	0.158476	0.0642722	0.908401	0.0673572	1.0195	0.027856
EMIF-AD	CPN2_HUMAN	P22792	C16orf89	Carboxypeptidase N subunit 2 (Carboxypeptidase N 83 kDa chain) (Carboxypeptidase N large subunit) (Carboxypeptidase N polypeptide 2) (Carboxypeptidase N regulatory subunit)	0.399469	0.171736	0.33903	0.116108	-0.351931	0.676082	-0.419945	0.84858	-0.23688	0.039124	1.4076	-2.8851	0.0043946	2.3571	0.033399
EMIF-AD	CPVL_HUMAN	Q9H3G5	CPN2	Probable serine carboxypeptidase CPVL (EC 3.4.16.-) (Carboxypeptidase, vitellogenic-like) (Vitellogenic carboxypeptidase-like protein) (VCP-like protein) (hVLP)	0.490609	0.176898	0.482586	0.171305	-0.0453545	0.968383	-0.046083	0.98357	-0.023896
EMIF-AD	CRAC1_HUMAN	Q9NQ79	CPVL	Cartilage acidic protein 1 (68 kDa chondrocyte-expressed protein) (CEP-68) (ASPIC)	0.541372	0.15066	0.574341	0.11579	0.218831	0.768551	0.247469	1.0603	0.08441
EMIF-AD	CRDL1_HUMAN	Q9BU40	CRTAC1	Chordin-like protein 1 (Neuralin-1) (Neurogenesin-1) (Ventroptin)	0.443135	0.159936	0.451894	0.197793	0.054769	1.2367	0.048973	1.0198	0.028304
EMIF-AD	CSF1_HUMAN	P09603	CHRDL1	Macrophage colony-stimulating factor 1 (CSF-1) (M-CSF) (MCSF) (Lanimostim) [Cleaved into: Processed macrophage colony-stimulating factor 1]	0.680878	0.136907	0.697553	0.10534	0.121798	0.769426	0.137669	1.0241	0.034355
EMIF-AD	CSF1R_HUMAN	P07333	CSF1	Macrophage colony-stimulating factor 1 receptor (CSF-1 receptor) (CSF-1-R) (CSF-1R) (M-CSF-R) (EC 2.7.10.1) (Proto-oncogene c-Fms) (CD antigen CD115)	0.760134	0.130056	0.772513	0.0860893	0.0951814	0.661938	0.114543	1.0159	0.02269
EMIF-AD	CSPG2_HUMAN	P13611	CSF1R	Versican core protein (Chondroitin sulfate proteoglycan core protein 2) (Chondroitin sulfate proteoglycan 2) (Glial hyaluronate-binding protein) (GHAP) (Large fibroblast proteoglycan) (PG-M)	0.464848	0.172603	0.479419	0.148586	0.0844183	0.860852	0.0907308	1.0312	0.044379
EMIF-AD	CSTN1_HUMAN	O94985	VCAN	Calsyntenin-1 (Alcadein-alpha) (Alc-alpha) (Alzheimer-related cadherin-like protein) (Non-classical cadherin XB31alpha) [Cleaved into: Soluble Alc-alpha (SAlc-alpha); CTF1-alpha (C-terminal fragment 1-alpha)]	0.500392	0.191039	0.568772	0.150854	0.35794	0.789651	0.400011	1.1366	0.1847	0.047256	1.3255	2.7649	0.0062594	2.2035	0.042987
EMIF-AD	CSTN2_HUMAN	Q9H4D0	CLSTN1	Calsyntenin-2 (Alcadein-gamma) (Alc-gamma)	0.431891	0.145846	0.440442	0.122161	0.0586267	0.837606	0.0638077	1.0195	0.027853
EMIF-AD	CSTN3_HUMAN	Q9BQT9	CLSTN2	Calsyntenin-3 (Alcadein-beta) (Alc-beta)	0.505761	0.203946	0.567382	0.172912	0.302142	0.847829	0.327023	1.1218	0.16579
EMIF-AD	CUTA_HUMAN	O60888	CLSTN3	Protein CutA (Acetylcholinesterase-associated protein) (Brain acetylcholinesterase putative membrane anchor)	0.438315	0.182775	0.446154	0.145873	0.0428892	0.798102	0.047705	1.0181	0.025908
EMIF-AD	CYTC_HUMAN	P01034	CUTA	Cystatin-C (Cystatin-3) (Gamma-trace) (Neuroendocrine basic polypeptide) (Post-gamma-globulin)	0.476402	0.17	0.489325	0.148072	0.0760189	0.871013	0.0812596	1.027	0.038375
EMIF-AD	DAF_HUMAN	P08174	CST3	Complement decay-accelerating factor (CD antigen CD55)	0.431007	0.18577	0.452409	0.142646	0.115206	0.767864	0.130334	1.0496	0.069903
EMIF-AD	DAG1_HUMAN	Q14118	CD55	Dystroglycan 1 (Dystroglycan) (Dystrophin-associated glycoprotein 1) [Cleaved into: Alpha-dystroglycan (Alpha-DG); Beta-dystroglycan (Beta-DG)]	0.584411	0.180239	0.58406	0.152284	-0.00194373	0.844898	-0.00210714	0.99921	-0.0011411
EMIF-AD	DCC_HUMAN	P43146	DAG1	Netrin receptor DCC (Colorectal cancer suppressor) (Immunoglobulin superfamily DCC subclass member 1) (Tumor suppressor protein DCC)	0.465932	0.199956	0.473834	0.154317	0.0395173	0.771757	0.0446081	1.0169	0.024201
EMIF-AD	DCD_HUMAN	P81605	DCC	Dermcidin (EC 3.4.-.-) (Preproteolysin) [Cleaved into: Survival-promoting peptide; DCD-1]	0.408198	0.151193	0.42086	0.17394	0.0837489	1.15045	0.0778897	1.0307	0.043606
EMIF-AD	DDR1_HUMAN	Q08345	DCD	Epithelial discoidin domain-containing receptor 1 (Epithelial discoidin domain receptor 1) (EC 2.7.10.1) (CD167 antigen-like family member A) (Cell adhesion kinase) (Discoidin receptor tyrosine kinase) (HGK2) (Mammary carcinoma kinase 10) (MCK-10) (Protein-tyrosine kinase 3A) (Protein-tyrosine kinase RTK-6) (TRK E) (Tyrosine kinase DDR) (Tyrosine-protein kinase CAK) (CD antigen CD167a)	0.47431	0.189384	0.455886	0.162252	-0.0972828	0.856735	-0.104789	0.96061	-0.05798
EMIF-AD	DHPR_HUMAN	P09417	DDR1	Dihydropteridine reductase (EC 1.5.1.34) (HDHPR) (Quinoid dihydropteridine reductase) (Short chain dehydrogenase/reductase family 33C member 1)	0.473942	0.208832	0.493494	0.20077	0.0936247	0.961397	0.0954674	1.0413	0.058373
EMIF-AD	DIAC_HUMAN	Q01459	QDPR	Di-N-acetylchitobiase (EC 3.2.1.-)	0.549225	0.137348	0.511393	0.129608	-0.27544	0.943643	-0.283427	0.93221	-0.10128
EMIF-AD	DKK3_HUMAN	Q9UBP4	CTBS	Dickkopf-related protein 3 (Dickkopf-3) (Dkk-3) (hDkk-3)	0.490622	0.15976	0.516876	0.140404	0.164336	0.878843	0.174933	1.0533	0.074913
EMIF-AD	DNER_HUMAN	Q8NFT8	DKK3	Delta and Notch-like epidermal growth factor-related receptor	0.522003	0.170395	0.518789	0.150803	-0.0188646	0.885017	-0.0200153	0.99355	-0.009334
EMIF-AD	DNJC3_HUMAN	Q13217	DNER	DnaJ homolog subfamily C member 3 (Endoplasmic reticulum DNA J domain-containing protein 6) (ER-resident protein ERdj6) (ERdj6) (Interferon-induced, double-stranded RNA-activated protein kinase inhibitor) (Protein kinase inhibitor of 58 kDa) (Protein kinase inhibitor p58)	0.586097	0.173695	0.658022	0.14438	0.414086	0.831228	0.45225	1.1226	0.16683	0.022593	1.646	3.1301	0.0020218	2.6943	0.020953
EMIF-AD	DPP2_HUMAN	Q9UHL4	DNAJC3	Dipeptidyl peptidase 2 (EC 3.4.14.2) (Dipeptidyl aminopeptidase II) (Dipeptidyl peptidase 7) (Dipeptidyl peptidase II) (DPP II) (Quiescent cell proline dipeptidase)	0.680503	0.163423	0.677668	0.13678	-0.0173439	0.83697	-0.0188832	0.99494	-0.0073125
EMIF-AD	ECM1_HUMAN	Q16610	DPP7	Extracellular matrix protein 1 (Secretory component p85)	0.497374	0.158817	0.494225	0.144436	-0.0198237	0.909447	-0.0207638	0.99378	-0.0089996
EMIF-AD	ECM2_HUMAN	O94769	ECM1	Extracellular matrix protein 2 (Matrix glycoprotein SC1/ECM2)	0.539726	0.202385	0.542615	0.205075	0.0142755	1.01329	0.0141812	1.0053	0.0075867
EMIF-AD	EFC14_HUMAN	O75071	ECM2	EF-hand calcium-binding domain-containing protein 14	0.453288	0.176355	0.452538	0.166267	-0.00425596	0.9428	-0.00438126	0.99831	-0.0024331
EMIF-AD	EFNA3_HUMAN	P52797	EFCAB14	Ephrin-A3 (EFL-2) (EHK1 ligand) (EHK1-L) (EPH-related receptor tyrosine kinase ligand 3) (LERK-3)	0.575586	0.203323	0.616992	0.165847	0.20365	0.815685	0.224323	1.0715	0.099605
EMIF-AD	EFNB2_HUMAN	P52799	EFNA3	Ephrin-B2 (EPH-related receptor tyrosine kinase ligand 5) (LERK-5) (HTK ligand) (HTK-L)	0.541757	0.189542	0.571095	0.15035	0.154787	0.79323	0.172635	1.054	0.075817
EMIF-AD	ENDD1_HUMAN	O94919	EFNB2	Endonuclease domain-containing 1 protein (EC 3.1.30.-)	0.515336	0.154824	0.533551	0.135462	0.11765	0.874941	0.125498	1.0348	0.049299
EMIF-AD	ENOA_HUMAN	P06733	ENDOD1	Alpha-enolase (EC 4.2.1.11) (2-phospho-D-glycerate hydro-lyase) (C-myc promoter-binding protein) (Enolase 1) (MBP-1) (MPB-1) (Non-neural enolase) (NNE) (Phosphopyruvate hydratase) (Plasminogen-binding protein)	0.771574	0.130684	0.849204	0.148575	0.594034	1.1369	0.555976	1.1007	0.13839	0.0032932	2.4824	3.8329	0.0001742	3.759	0.0036775
EMIF-AD	ENOG_HUMAN	P09104	ENO1	Gamma-enolase (EC 4.2.1.11) (2-phospho-D-glycerate hydro-lyase) (Enolase 2) (Neural enolase) (Neuron-specific enolase) (NSE)	0.462672	0.178405	0.621331	0.163992	0.889317	0.919208	0.926754	1.3425	0.42494	6.8294e-08	7.1656	6.4214	1.036e-09	8.9846	5.9054e-08
EMIF-AD	ENPL_HUMAN	P14625	ENO2	Endoplasmin (94 kDa glucose-regulated protein) (GRP-94) (Heat shock protein 90 kDa beta member 1) (Tumor rejection antigen 1) (gp96 homolog)	0.423082	0.204274	0.415778	0.19161	-0.0357573	0.938004	-0.0369012	0.9827	-0.025177
EMIF-AD	ENPP2_HUMAN	Q13822	HSP90B1	Ectonucleotide pyrophosphatase/phosphodiesterase family member 2 (E-NPP 2) (EC 3.1.4.39) (Autotaxin) (Extracellular lysophospholipase D) (LysoPLD)	0.450217	0.180888	0.436544	0.166273	-0.0755881	0.919203	-0.0787703	0.96968	-0.04442
EMIF-AD	EPDR1_HUMAN	Q9UM22	ENPP2	Mammalian ependymin-related protein 1 (MERP-1) (Upregulated in colorectal cancer gene 1 protein)	0.514746	0.146263	0.531582	0.132925	0.115108	0.908805	0.120607	1.0323	0.045837
EMIF-AD	EPHA4_HUMAN	P54764	EPDR1	Ephrin type-A receptor 4 (EC 2.7.10.1) (EPH-like kinase 8) (EK8) (hEK8) (Tyrosine-protein kinase TYRO1) (Tyrosine-protein kinase receptor SEK)	0.436343	0.178636	0.468739	0.134793	0.181348	0.75457	0.206715	1.0741	0.10313
EMIF-AD	EPHA7_HUMAN	Q15375	EPHA4	Ephrin type-A receptor 7 (EC 2.7.10.1) (EPH homology kinase 3) (EHK-3) (EPH-like kinase 11) (EK11) (hEK11)	0.486322	0.164281	0.517894	0.13923	0.192183	0.847511	0.208045	1.0643	0.089846
EMIF-AD	EXTL2_HUMAN	Q9UBQ6	EPHA7	Exostosin-like 2 (EC 2.4.1.223) (Alpha-1,4-N-acetylhexosaminyltransferase EXTL2) (Alpha-GalNAcT EXTL2) (EXT-related protein 2) (Glucuronyl-galactosyl-proteoglycan 4-alpha-N-acetylglucosaminyltransferase) [Cleaved into: Processed exostosin-like 2]	0.459896	0.152575	0.498636	0.121021	0.253902	0.793192	0.283185	1.0838	0.11613
EMIF-AD	FA10_HUMAN	P00742	EXTL2	Coagulation factor X (EC 3.4.21.6) (Stuart factor) (Stuart-Prower factor) [Cleaved into: Factor X light chain; Factor X heavy chain; Activated factor Xa heavy chain]	0.456975	0.161716	0.422371	0.1368	-0.213979	0.845929	-0.231839	0.92484	-0.11272
EMIF-AD	FA12_HUMAN	P00748	F10	Coagulation factor XII (EC 3.4.21.38) (Hageman factor) (HAF) [Cleaved into: Coagulation factor XIIa heavy chain; Beta-factor XIIa part 1; Coagulation factor XIIa light chain (Beta-factor XIIa part 2)]	0.520192	0.183864	0.463927	0.152302	-0.306014	0.828341	-0.334745	0.89186	-0.16511	0.099341	1.0029	-2.3169	0.021571	1.6661	0.093857
EMIF-AD	FA20C_HUMAN	Q8IXL6	F12	Extracellular serine/threonine protein kinase FAM20C (EC 2.7.11.1) (Dentin matrix protein 4) (DMP-4) (Golgi casein kinase) (Golgi-enriched fraction casein kinase) (GEF-CK)	0.576674	0.158532	0.541617	0.123285	-0.22114	0.777665	-0.248798	0.9384	-0.091728
EMIF-AD	FA5_HUMAN	P12259	FAM20C	Coagulation factor V (Activated protein C cofactor) (Proaccelerin, labile factor) [Cleaved into: Coagulation factor V heavy chain; Coagulation factor V light chain]	0.535485	0.187395	0.514982	0.17979	-0.109411	0.959418	-0.111677	0.96172	-0.05631
EMIF-AD	FA9_HUMAN	P00740	F5	Coagulation factor IX (EC 3.4.21.22) (Christmas factor) (Plasma thromboplastin component) (PTC) [Cleaved into: Coagulation factor IXa light chain; Coagulation factor IXa heavy chain]	0.539701	0.183196	0.49686	0.149841	-0.233851	0.817927	-0.257272	0.92009	-0.12015
EMIF-AD	FAM3C_HUMAN	Q92520	F9	Protein FAM3C (Interleukin-like EMT inducer)	0.42197	0.181244	0.444841	0.150106	0.126191	0.828201	0.138049	1.0542	0.076136
EMIF-AD	FAT2_HUMAN	Q9NYQ8	FAM3C	Protocadherin Fat 2 (hFat2) (Cadherin family member 8) (Multiple epidermal growth factor-like domains protein 1) (Multiple EGF-like domains protein 1)	0.568729	0.181667	0.601185	0.14985	0.178657	0.824861	0.195803	1.0568	0.079726
EMIF-AD	FBLN1_HUMAN	P23142	FAT2	Fibulin-1 (FIBL-1)	0.500461	0.180408	0.511069	0.173795	0.0587965	0.963345	0.0598942	1.0213	0.030448
EMIF-AD	FBLN2_HUMAN	P98095	FBLN1	Fibulin-2 (FIBL-2)	0.472223	0.233354	0.502479	0.187885	0.129656	0.805153	0.143651	1.064	0.089469
EMIF-AD	FBLN3_HUMAN	Q12805	FBLN2	EGF-containing fibulin-like extracellular matrix protein 1 (Extracellular protein S1-5) (Fibrillin-like protein) (Fibulin-3) (FIBL-3)	0.386821	0.170395	0.419053	0.190196	0.189165	1.11621	0.178777	1.0834	0.11555
EMIF-AD	FBLN4_HUMAN	O95967	EFEMP1	EGF-containing fibulin-like extracellular matrix protein 2 (Fibulin-4) (FIBL-4) (Protein UPH1)	0.304314	0.142431	0.304684	0.122112	0.00259414	0.857342	0.00279339	1.0012	0.0017152
EMIF-AD	FBLN5_HUMAN	Q9UBX5	EFEMP2	Fibulin-5 (FIBL-5) (Developmental arteries and neural crest EGF-like protein) (Dance) (Urine p50 protein) (UP50)	0.45228	0.185734	0.499028	0.162715	0.251694	0.876063	0.268321	1.1033	0.14187
EMIF-AD	FBN1_HUMAN	P35555	FBLN5	Fibrillin-1 [Cleaved into: Asprosin]	0.500943	0.19751	0.445439	0.178916	-0.281018	0.905856	-0.2949	0.8893	-0.16926
EMIF-AD	FCG3A_HUMAN	P08637	FBN1	Low affinity immunoglobulin gamma Fc region receptor III-A (IgG Fc receptor III-A) (CD16-II) (CD16a antigen) (Fc-gamma RIII-alpha) (Fc-gamma RIII) (Fc-gamma RIIIa) (FcRIII) (FcRIIIa) (FcgammaRIIIA) (FcR-10) (IgG Fc receptor III-2) (CD antigen CD16a)	0.663584	0.139703	0.65358	0.190418	-0.0716053	1.36301	-0.0606051	0.98502	-0.021781
EMIF-AD	FCGBP_HUMAN	Q9Y6R7	FCGR3A	IgGFc-binding protein (Fcgamma-binding protein antigen) (FcgammaBP)	0.488314	0.172198	0.433019	0.169699	-0.321113	0.985486	-0.32346	0.887	-0.17299
EMIF-AD	FETUA_HUMAN	P02765	FCGBP	Alpha-2-HS-glycoprotein (Alpha-2-Z-globulin) (Ba-alpha-2-glycoprotein) (Fetuin-A) [Cleaved into: Alpha-2-HS-glycoprotein chain A; Alpha-2-HS-glycoprotein chain B]	0.562925	0.184432	0.492373	0.165073	-0.38254	0.895034	-0.403729	0.87438	-0.19367	0.0417	1.3799	-2.809	0.005483	2.261	0.039066
EMIF-AD	FETUB_HUMAN	Q9UGM5	AHSG	Fetuin-B (16G2) (Fetuin-like protein IRL685) (Gugu)	0.531317	0.180341	0.463414	0.145223	-0.376529	0.805272	-0.417144	0.87206	-0.1975	0.037178	1.4297	-2.8913	0.0042843	2.3681	0.033399
EMIF-AD	FGFR1_HUMAN	P11362	FETUB	Fibroblast growth factor receptor 1 (FGFR-1) (EC 2.7.10.1) (Basic fibroblast growth factor receptor 1) (BFGFR) (bFGF-R-1) (Fms-like tyrosine kinase 2) (FLT-2) (N-sam) (Proto-oncogene c-Fgr) (CD antigen CD331)	0.614033	0.20768	0.666212	0.148113	0.25125	0.713178	0.293315	1.0849	0.11762
EMIF-AD	FGFR2_HUMAN	P21802	FGFR1	Fibroblast growth factor receptor 2 (FGFR-2) (EC 2.7.10.1) (K-sam) (KGFR) (Keratinocyte growth factor receptor) (CD antigen CD332)	0.399706	0.136943	0.363644	0.106038	-0.263338	0.774317	-0.296833	0.90955	-0.13677
EMIF-AD	FGFR3_HUMAN	P22607	FGFR2	Fibroblast growth factor receptor 3 (FGFR-3) (EC 2.7.10.1) (CD antigen CD333)	0.544902	0.146967	0.568092	0.126341	0.157795	0.859653	0.169704	1.0419	0.059271
EMIF-AD	FGL2_HUMAN	Q14314	FGFR3	Fibroleukin (Fibrinogen-like protein 2) (pT49)	0.463168	0.190413	0.485963	0.196031	0.119714	1.0295	0.117974	1.049	0.069042
EMIF-AD	FHR2_HUMAN	P36980	FGL2	Complement factor H-related protein 2 (FHR-2) (DDESK59) (H factor-like 3) (H factor-like protein 2)	0.559771	0.164335	0.524679	0.133831	-0.213542	0.81438	-0.235389	0.93762	-0.092929
EMIF-AD	FIBA_HUMAN	P02671	CFHR2	Fibrinogen alpha chain [Cleaved into: Fibrinopeptide A; Fibrinogen alpha chain]	0.517558	0.218964	0.436765	0.166659	-0.368981	0.761127	-0.419028	0.84423	-0.24429	0.037362	1.4276	-2.8898	0.0043109	2.3654	0.033399
EMIF-AD	FIBB_HUMAN	P02675	FGA	Fibrinogen beta chain [Cleaved into: Fibrinopeptide B; Fibrinogen beta chain]	0.493096	0.214425	0.425757	0.174563	-0.314046	0.814101	-0.346227	0.86368	-0.21143	0.088212	1.0545	-2.3931	0.01768	1.7525	0.081273
EMIF-AD	FIBG_HUMAN	P02679	FGB	Fibrinogen gamma chain	0.542504	0.188433	0.483221	0.157481	-0.31461	0.835741	-0.34276	0.89145	-0.16578	0.091283	1.0396	-2.365	0.019035	1.7204	0.086689
EMIF-AD	FINC_HUMAN	P02751	FGG	Fibronectin (FN) (Cold-insoluble globulin) (CIG) [Cleaved into: Anastellin; Ugl-Y1; Ugl-Y2; Ugl-Y3]	0.339039	0.158104	0.336525	0.143985	-0.0159015	0.910698	-0.0166448	0.99301	-0.010125
EMIF-AD	FMOD_HUMAN	Q06828	FN1	Fibromodulin (FM) (Collagen-binding 59 kDa protein) (Keratan sulfate proteoglycan fibromodulin) (KSPG fibromodulin)	0.539664	0.192901	0.500168	0.19008	-0.20475	0.985375	-0.206259	0.92657	-0.11002
EMIF-AD	FOLR2_HUMAN	P14207	FMOD	Folate receptor beta (FR-beta) (Folate receptor 2) (Folate receptor, fetal/placental) (Placental folate-binding protein) (FBP)	0.355266	0.162722	0.376347	0.150494	0.129553	0.924854	0.134611	1.0592	0.082999
EMIF-AD	FRPD1_HUMAN	Q5SYB0	FOLR2	FERM and PDZ domain-containing protein 1 (FERM domain-containing protein 2)	0.907475	0.096889	0.918673	0.0472677	0.115569	0.487855	0.15535	1.011	0.015836
EMIF-AD	FSTL1_HUMAN	Q12841	FRMPD1	Follistatin-related protein 1 (Follistatin-like protein 1)	0.462055	0.163583	0.44537	0.130854	-0.101994	0.799925	-0.113331	0.96342	-0.053763
EMIF-AD	FSTL4_HUMAN	Q6MZW2	FSTL1	Follistatin-related protein 4 (Follistatin-like protein 4)	0.569214	0.18894	0.592944	0.149307	0.125596	0.790234	0.140313	1.0411	0.058149
EMIF-AD	FSTL5_HUMAN	Q8N475	FSTL4	Follistatin-related protein 5 (Follistatin-like protein 5)	0.574368	0.206163	0.582848	0.176325	0.0411345	0.855273	0.0443433	1.0149	0.02133
EMIF-AD	FUCO_HUMAN	P04066	FSTL5	Tissue alpha-L-fucosidase (EC 3.2.1.51) (Alpha-L-fucosidase I) (Alpha-L-fucoside fucohydrolase 1) (Alpha-L-fucosidase 1)	0.615537	0.169635	0.578079	0.161496	-0.220814	0.952022	-0.226241	0.9391	-0.090645
EMIF-AD	G3P_HUMAN	P04406	FUCA1	Glyceraldehyde-3-phosphate dehydrogenase (GAPDH) (EC 1.2.1.12) (Peptidyl-cysteine S-nitrosylase GAPDH) (EC 2.6.99.-)	0.618151	0.152874	0.664193	0.146678	0.301179	0.959471	0.307408	1.0744	0.10354
EMIF-AD	GAK1B_HUMAN	Q6UWH4	GAPDH	Golgi-associated kinase 1B (Expressed in nerve and epithelium during development) (Protein FAM198B)	0.552969	0.163698	0.570168	0.118858	0.105068	0.72608	0.121742	1.0306	0.043529
EMIF-AD	GALT2_HUMAN	Q10471	GASK1B	Polypeptide N-acetylgalactosaminyltransferase 2 (EC 2.4.1.41) (Polypeptide GalNAc transferase 2) (GalNAc-T2) (pp-GaNTase 2) (Protein-UDP acetylgalactosaminyltransferase 2) (UDP-GalNAc:polypeptide N-acetylgalactosaminyltransferase 2) [Cleaved into: Polypeptide N-acetylgalactosaminyltransferase 2 soluble form]	0.621167	0.124881	0.644252	0.118322	0.184856	0.94748	0.189841	1.038	0.053744
EMIF-AD	GALT7_HUMAN	Q86SF2	GALNT2	N-acetylgalactosaminyltransferase 7 (EC 2.4.1.41) (Polypeptide GalNAc transferase 7) (GalNAc-T7) (pp-GaNTase 7) (Protein-UDP acetylgalactosaminyltransferase 7) (UDP-GalNAc:polypeptide N-acetylgalactosaminyltransferase 7)	0.309264	0.115021	0.30367	0.107325	-0.048632	0.93309	-0.0503153	0.98215	-0.025992
EMIF-AD	GANAB_HUMAN	Q14697	GALNT7	Neutral alpha-glucosidase AB (EC 3.2.1.207) (Alpha-glucosidase 2) (Glucosidase II subunit alpha)	0.441784	0.163507	0.444142	0.143501	0.0144201	0.877643	0.0153598	1.0051	0.0072709
EMIF-AD	GAS6_HUMAN	Q14393	GANAB	Growth arrest-specific protein 6 (GAS-6) (AXL receptor tyrosine kinase ligand)	0.444247	0.164967	0.480791	0.178197	0.221523	1.0802	0.212983	1.082	0.11374
EMIF-AD	GDF8_HUMAN	O14793	GAS6	Growth/differentiation factor 8 (GDF-8) (Myostatin)	0.634662	0.177536	0.61334	0.16117	-0.120096	0.907819	-0.125899	0.96601	-0.049887
EMIF-AD	GDIA_HUMAN	P31150	MSTN	Rab GDP dissociation inhibitor alpha (Rab GDI alpha) (Guanosine diphosphate dissociation inhibitor 1) (GDI-1) (Oligophrenin-2) (Protein XAP-4)	0.524693	0.118727	0.69052	0.125838	1.39671	1.05989	1.3561	1.3151	0.39512	7.4539e-15	14.128	9.4016	2.0002e-17	16.699	1.1401e-14
EMIF-AD	GELS_HUMAN	P06396	GDI1	Gelsolin (AGEL) (Actin-depolymerizing factor) (ADF) (Brevin)	0.491365	0.173561	0.485913	0.157529	-0.0314088	0.907633	-0.0329296	0.98865	-0.01647
EMIF-AD	GFRA2_HUMAN	O00451	GSN	GDNF family receptor alpha-2 (GDNF receptor alpha-2) (GDNFR-alpha-2) (GFR-alpha-2) (GDNF receptor beta) (GDNFR-beta) (Neurturin receptor alpha) (NRTNR-alpha) (NTNR-alpha) (RET ligand 2) (TGF-beta-related neurotrophic factor receptor 2)	0.431762	0.199061	0.441898	0.164283	0.050919	0.825288	0.0557928	1.0232	0.033102
EMIF-AD	GGH_HUMAN	Q92820	GFRA2	Gamma-glutamyl hydrolase (EC 3.4.19.9) (Conjugase) (GH) (Gamma-Glu-X carboxypeptidase)	0.521096	0.165986	0.503497	0.149279	-0.106026	0.899347	-0.111645	0.9665	-0.049157
EMIF-AD	GLT10_HUMAN	Q86SR1	GGH	Polypeptide N-acetylgalactosaminyltransferase 10 (EC 2.4.1.41) (Polypeptide GalNAc transferase 10) (GalNAc-T10) (pp-GaNTase 10) (Protein-UDP acetylgalactosaminyltransferase 10) (UDP-GalNAc:polypeptide N-acetylgalactosaminyltransferase 10)	0.458495	0.12918	0.441267	0.107959	-0.133362	0.835726	-0.145296	0.96236	-0.055345
EMIF-AD	GLU2B_HUMAN	P14314	GALNT10	Glucosidase 2 subunit beta (80K-H protein) (Glucosidase II subunit beta) (Protein kinase C substrate 60.1 kDa protein heavy chain) (PKCSH)	0.57333	0.195454	0.603839	0.163318	0.156097	0.835583	0.170079	1.0528	0.074203
EMIF-AD	GNPTG_HUMAN	Q9UJJ9	PRKCSH	N-acetylglucosamine-1-phosphotransferase subunit gamma (GlcNAc-1-phosphotransferase subunit gamma) (UDP-N-acetylglucosamine-1-phosphotransferase subunit gamma)	0.282415	0.113546	0.271426	0.0986966	-0.0967777	0.869218	-0.103549	0.96141	-0.056776
EMIF-AD	GOLI4_HUMAN	O00461	GNPTG	Golgi integral membrane protein 4 (Golgi integral membrane protein, cis) (GIMPc) (Golgi phosphoprotein 4) (Golgi-localized phosphoprotein of 130 kDa) (Golgi phosphoprotein of 130 kDa)	0.358047	0.128897	0.341002	0.141933	-0.13224	1.10114	-0.125875	0.95274	-0.069841
EMIF-AD	GOLM1_HUMAN	Q8NBJ4	GOLIM4	Golgi membrane protein 1 (Golgi membrane protein GP73) (Golgi phosphoprotein 2)	0.502311	0.157098	0.539563	0.12361	0.237125	0.786832	0.265414	1.0739	0.10289
EMIF-AD	GPC1_HUMAN	P35052	GOLM1	Glypican-1 [Cleaved into: Secreted glypican-1]	0.686115	0.150391	0.708259	0.158581	0.147239	1.05445	0.143337	1.0326	0.046268
EMIF-AD	GPR37_HUMAN	O15354	GPC1	Prosaposin receptor GPR37 (Endothelin B receptor-like protein 1) (ETBR-LP-1) (G-protein coupled receptor 37) (Parkin-associated endothelin receptor-like receptor) (PAELR)	0.491293	0.160943	0.471993	0.15464	-0.119919	0.960839	-0.122314	0.96104	-0.057338
EMIF-AD	GPX3_HUMAN	P22352	GPR37	Glutathione peroxidase 3 (GPx-3) (GSHPx-3) (EC 1.11.1.9) (Extracellular glutathione peroxidase) (Plasma glutathione peroxidase) (GPx-P) (GSHPx-P)	0.488905	0.18013	0.479852	0.146692	-0.0502565	0.814371	-0.0553982	0.98136	-0.027141
EMIF-AD	GRIA4_HUMAN	P48058	GPX3	Glutamate receptor 4 (GluR-4) (GluR4) (AMPA-selective glutamate receptor 4) (GluR-D) (Glutamate receptor ionotropic, AMPA 4) (GluA4)	0.504386	0.216338	0.557766	0.169993	0.246741	0.785777	0.276341	1.1056	0.14487
EMIF-AD	GTD2A_HUMAN	Q86UP8	GRIA4	General transcription factor II-I repeat domain-containing protein 2A (GTF2I repeat domain-containing protein 2A) (Transcription factor GTF2IRD2-alpha)	0.502283	0.170232	0.475419	0.149085	-0.157804	0.875775	-0.168255	0.94683	-0.07882
EMIF-AD	GUAD_HUMAN	Q9Y2T3	GTF2IRD2	Guanine deaminase (Guanase) (Guanine aminase) (EC 3.5.4.3) (Guanine aminohydrolase) (GAH) (p51-nedasin)	0.398704	0.166234	0.562777	0.144115	0.987002	0.866938	1.05735	1.4114	0.49715	1.0017e-09	8.9993	7.3245	6.4713e-12	11.189	7.3773e-10
EMIF-AD	H6ST3_HUMAN	Q8IZP7	GDA	Heparan-sulfate 6-O-sulfotransferase 3 (HS6ST-3) (EC 2.8.2.-)	0.432064	0.178018	0.484736	0.14636	0.295877	0.822161	0.324754	1.1218	0.16582
EMIF-AD	HABP2_HUMAN	Q14520	HS6ST3	Hyaluronan-binding protein 2 (EC 3.4.21.-) (Factor VII-activating protease) (Factor seven-activating protease) (FSAP) (Hepatocyte growth factor activator-like protein) (Plasma hyaluronan-binding protein) [Cleaved into: Hyaluronan-binding protein 2 50 kDa heavy chain; Hyaluronan-binding protein 2 50 kDa heavy chain alternate form; Hyaluronan-binding protein 2 27 kDa light chain; Hyaluronan-binding…	0.534582	0.200268	0.449287	0.158801	-0.425905	0.792941	-0.475091	0.84033	-0.25098	0.016806	1.7745	-3.2898	0.0011959	2.9223	0.014819
EMIF-AD	HBA_HUMAN	P69905	HABP2	Hemoglobin subunit alpha (Alpha-globin) (Hemoglobin alpha chain) [Cleaved into: Hemopressin]	0.270481	0.206234	0.268868	0.213464	-0.0078219	1.03506	-0.00768715	0.99408	-0.0085686
EMIF-AD	HBB_HUMAN	P68871	HBA1	Hemoglobin subunit beta (Beta-globin) (Hemoglobin beta chain) [Cleaved into: LVV-hemorphin-7; Spinorphin]	0.284026	0.199489	0.281353	0.205453	-0.0133974	1.0299	-0.0132001	0.99046	-0.013831
EMIF-AD	HBD_HUMAN	P02042	HBA2	Hemoglobin subunit delta (Delta-globin) (Hemoglobin delta chain)	0.317291	0.191073	0.321114	0.193562	0.0200086	1.01303	0.0198791	1.0123	0.017687
EMIF-AD	HEMO_HUMAN	P02790	HBB	Hemopexin (Beta-1B-glycoprotein)	0.577984	0.191197	0.511665	0.157187	-0.346862	0.822119	-0.380724	0.88475	-0.17666	0.054762	1.2615	-2.656	0.0085762	2.0667	0.050921
EMIF-AD	HEP2_HUMAN	P05546	HBD	Heparin cofactor 2 (Heparin cofactor II) (HC-II) (Protease inhibitor leuserpin-2) (HLS2) (Serpin D1)	0.531669	0.196787	0.460853	0.1679	-0.359858	0.853205	-0.388363	0.86644	-0.20683	0.051078	1.2918	-2.7026	0.0074976	2.1251	0.047706
EMIF-AD	HGFA_HUMAN	Q04756	HPX	Hepatocyte growth factor activator (HGF activator) (HGFA) (EC 3.4.21.-) [Cleaved into: Hepatocyte growth factor activator short chain; Hepatocyte growth factor activator long chain]	0.639044	0.168909	0.624047	0.116517	-0.0887879	0.689819	-0.105086	0.97597	-0.035086
EMIF-AD	HGFL_HUMAN	P26927	SERPIND1	Hepatocyte growth factor-like protein (Macrophage stimulatory protein) (Macrophage-stimulating protein) (MSP) [Cleaved into: Hepatocyte growth factor-like protein alpha chain; Hepatocyte growth factor-like protein beta chain]	0.583084	0.183607	0.531278	0.135429	-0.282159	0.737601	-0.324768	0.91071	-0.13494
EMIF-AD	HPT_HUMAN	P00738	HGFAC	Haptoglobin (Zonulin) [Cleaved into: Haptoglobin alpha chain; Haptoglobin beta chain]	0.519894	0.220657	0.460031	0.200598	-0.271295	0.909093	-0.284214	0.88466	-0.17681
EMIF-AD	HRG_HUMAN	P04196	MST1	Histidine-rich glycoprotein (Histidine-proline-rich glycoprotein) (HPRG)	0.544252	0.192965	0.483276	0.167852	-0.315993	0.869861	-0.337985	0.88775	-0.17177	0.093026	1.0314	-2.3487	0.019857	1.7021	0.088424
EMIF-AD	HSP7C_HUMAN	P11142	HP	Heat shock cognate 71 kDa protein (EC 3.6.4.10) (Heat shock 70 kDa protein 8) (Lipopolysaccharide-associated protein 1) (LAP-1) (LPS-associated protein 1)	0.777609	0.115365	0.82941	0.108584	0.449014	0.941223	0.46261	1.0664	0.092685	0.018568	1.7312	3.2104	0.0015548	2.8083	0.017724
EMIF-AD	HTRA1_HUMAN	Q92743	HRG	Serine protease HTRA1 (EC 3.4.21.-) (High-temperature requirement A serine peptidase 1) (L56) (Serine protease 11)	0.522419	0.189704	0.562269	0.184073	0.210062	0.970316	0.213227	1.0761	0.10578
EMIF-AD	HV102_HUMAN	P23083	HSPA8	Immunoglobulin heavy variable 1-2 (Ig heavy chain V-I region ND) (Ig heavy chain V-I region V35)	0.526702	0.150197	0.483844	0.139233	-0.285344	0.927004	-0.296153	0.91859	-0.1225
EMIF-AD	HV169_HUMAN	P01742	HTRA1	Immunoglobulin heavy variable 1-69 (Ig heavy chain V-I region EU) (Ig heavy chain V-I region SIE) (Ig heavy chain V-I region WOL)	0.384552	0.150629	0.341963	0.146935	-0.282741	0.975479	-0.286251	0.88943	-0.16905
EMIF-AD	HV307_HUMAN	P01780	IGHV1-2	Immunoglobulin heavy variable 3-7 (Ig heavy chain V-III region GAL) (Ig heavy chain V-III region GAR) (Ig heavy chain V-III region JON)	0.500871	0.174763	0.426411	0.136984	-0.42606	0.783826	-0.477693	0.8509	-0.23293	0.015914	1.7982	-3.3211	0.0010764	2.968	0.013944
EMIF-AD	HV309_HUMAN	P01782	IGHV1-69	Immunoglobulin heavy variable 3-9 (Ig heavy chain V-III region DOB)	0.50185	0.21011	0.432024	0.149967	-0.332332	0.713755	-0.387841	0.86059	-0.2166	0.054739	1.2617	-2.6786	0.0080676	2.0933	0.048921
EMIF-AD	HV330_HUMAN	P01768	IGHV3-7	Immunoglobulin heavy variable 3-30 (Ig heavy chain V-III region BUR) (Ig heavy chain V-III region CAM) (Ig heavy chain V-III region GA) (Ig heavy chain V-III region NIE)	0.553587	0.109339	0.518512	0.0848103	-0.320791	0.775662	-0.361321	0.93571	-0.095874	0.064413	1.191	-2.5736	0.01083	1.9654	0.058794
EMIF-AD	HV335_HUMAN	A0A0C4DH35	IGHV3-9	Probable non-functional immunoglobulin heavy variable 3-35	0.45217	0.179434	0.37984	0.142135	-0.403099	0.79213	-0.449854	0.84008	-0.2514	0.024251	1.6153	-3.1099	0.0021611	2.6653	0.021238
EMIF-AD	HV372_HUMAN	A0A0B4J1Y9	IGHV3-30	Immunoglobulin heavy variable 3-72	0.488501	0.177651	0.412746	0.143375	-0.426426	0.807059	-0.471956	0.84497	-0.24303	0.017718	1.7516	-3.2646	0.0013006	2.8859	0.015773
EMIF-AD	HV551_HUMAN	A0A0C4DH38	IGHV3-35	Immunoglobulin heavy variable 5-51	0.459123	0.156178	0.389683	0.152352	-0.444618	0.975505	-0.450131	0.84878	-0.23654	0.022198	1.6537	-3.1159	0.0021167	2.6743	0.021202
EMIF-AD	HV601_HUMAN	A0A0B4J1U7	IGHV3-72	Immunoglobulin heavy variable 6-1	0.488603	0.214954	0.452062	0.177116	-0.169996	0.823972	-0.186402	0.92516	-0.11223
EMIF-AD	HYOU1_HUMAN	Q9Y4L1	IGHV5-51	Hypoxia up-regulated protein 1 (150 kDa oxygen-regulated protein) (ORP-150) (170 kDa glucose-regulated protein) (GRP-170)	0.571513	0.213209	0.568953	0.206024	-0.012006	0.9663	-0.0122118	0.99562	-0.0063378
EMIF-AD	I18BP_HUMAN	O95998	IGHV6-1	Interleukin-18-binding protein (IL-18BP) (Tadekinig-alfa)	0.518518	0.130167	0.527027	0.117441	0.0653724	0.902228	0.0687324	1.0159	0.022725
EMIF-AD	IBP2_HUMAN	P18065	HYOU1	Insulin-like growth factor-binding protein 2 (IBP-2) (IGF-binding protein 2) (IGFBP-2)	0.441293	0.183189	0.453605	0.174683	0.0672087	0.953562	0.0688063	1.028	0.039836
EMIF-AD	IBP3_HUMAN	P17936	IL18BP	Insulin-like growth factor-binding protein 3 (IBP-3) (IGF-binding protein 3) (IGFBP-3)	0.371888	0.162834	0.353253	0.143527	-0.114446	0.881429	-0.121659	0.95004	-0.07394
EMIF-AD	IBP4_HUMAN	P22692	IGFBP2	Insulin-like growth factor-binding protein 4 (IBP-4) (IGF-binding protein 4) (IGFBP-4)	0.356688	0.183029	0.351064	0.165397	-0.0307246	0.903665	-0.0322794	0.98411	-0.023104
EMIF-AD	IBP5_HUMAN	P24593	IGFBP3	Insulin-like growth factor-binding protein 5 (IBP-5) (IGF-binding protein 5) (IGFBP-5)	0.535434	0.198015	0.531341	0.190754	-0.0206681	0.963331	-0.0210541	0.99243	-0.010961
EMIF-AD	IBP6_HUMAN	P24592	IGFBP4	Insulin-like growth factor-binding protein 6 (IBP-6) (IGF-binding protein 6) (IGFBP-6)	0.396574	0.190368	0.358226	0.159592	-0.201439	0.838337	-0.219153	0.90324	-0.14682
EMIF-AD	IBP7_HUMAN	Q16270	IGFBP5	Insulin-like growth factor-binding protein 7 (IBP-7) (IGF-binding protein 7) (IGFBP-7) (IGFBP-rP1) (MAC25 protein) (PGI2-stimulating factor) (Prostacyclin-stimulating factor) (Tumor-derived adhesion factor) (TAF)	0.564728	0.172215	0.539397	0.136023	-0.147087	0.789843	-0.164358	0.95484	-0.066664
EMIF-AD	IC1_HUMAN	P05155	IGFBP6	Plasma protease C1 inhibitor (C1 Inh) (C1Inh) (C1 esterase inhibitor) (C1-inhibiting factor) (Serpin G1)	0.528292	0.157679	0.478653	0.112819	-0.314808	0.715493	-0.367018	0.90588	-0.14261	0.068228	1.166	-2.5344	0.012102	1.9171	0.062192
EMIF-AD	ICAM5_HUMAN	Q9UMF0	IGFBP7	Intercellular adhesion molecule 5 (ICAM-5) (Telencephalin)	0.559876	0.180341	0.601002	0.141659	0.228045	0.785502	0.255441	1.0731	0.10176
EMIF-AD	ICOSL_HUMAN	O75144	SERPING1	ICOS ligand (B7 homolog 2) (B7-H2) (B7-like protein Gl50) (B7-related protein 1) (B7RP-1) (CD antigen CD275)	0.660957	0.192692	0.663688	0.158028	0.0141732	0.820106	0.015574	1.004	0.0057219
EMIF-AD	IDS_HUMAN	P22304	ICAM5	Iduronate 2-sulfatase (EC 3.1.6.13) (Alpha-L-iduronate sulfate sulfatase) (Idursulfase) [Cleaved into: Iduronate 2-sulfatase 42 kDa chain; Iduronate 2-sulfatase 14 kDa chain]	0.413439	0.195013	0.450658	0.150188	0.190855	0.770145	0.215638	1.0898	0.12413
EMIF-AD	IGA2_HUMAN	P0DOX2	ICOSLG	Immunoglobulin alpha-2 heavy chain (Immunoglobulin alpha-2 heavy chain BUT)	0.553839	0.146036	0.48768	0.12633	-0.453027	0.865058	-0.485805	0.88133	-0.18224	0.01515	1.8196	-3.3624	0.00093291	3.0302	0.013635
EMIF-AD	IGF2_HUMAN	P01344	IDS	Insulin-like growth factor II (IGF-II) (Somatomedin-A) (T3M-11-derived growth factor) [Cleaved into: Insulin-like growth factor II; Insulin-like growth factor II Ala-25 Del; Preptin]	0.399922	0.195787	0.398076	0.17964	-0.00942909	0.917524	-0.00983466	0.9954	-0.0066454
EMIF-AD	IGG1_HUMAN	P0DOX5	IGF2	Immunoglobulin gamma-1 heavy chain (Immunoglobulin gamma-1 heavy chain NIE)	0.454998	0.163287	0.393879	0.124869	-0.374303	0.764723	-0.424206	0.86525	-0.20881	0.035178	1.4537	-2.9466	0.0036215	2.4411	0.031276
EMIF-AD	IGHA1_HUMAN	P01876	IGHA1	Immunoglobulin heavy constant alpha 1 (Ig alpha-1 chain C region) (Ig alpha-1 chain C region BUR) (Ig alpha-1 chain C region TRO)	0.670999	0.115535	0.621228	0.115015	-0.430787	0.995498	-0.431759	0.92699	-0.10938	0.029546	1.5295	-2.9955	0.0031032	2.5082	0.027716
EMIF-AD	IGHG2_HUMAN	P01859	IGHG2	Immunoglobulin heavy constant gamma 2 (Ig gamma-2 chain C region) (Ig gamma-2 chain C region DOT) (Ig gamma-2 chain C region TIL) (Ig gamma-2 chain C region ZIE)	0.655821	0.124065	0.612214	0.125944	-0.351489	1.01515	-0.348847	0.93462	-0.097549	0.081286	1.09	-2.4067	0.017054	1.7682	0.07968
EMIF-AD	IGHG3_HUMAN	P01860	IGHG3	Immunoglobulin heavy constant gamma 3 (HDC) (Heavy chain disease protein) (Ig gamma-3 chain C region)	0.566881	0.16209	0.50441	0.158653	-0.385412	0.978795	-0.389542	0.88994	-0.16822	0.050048	1.3006	-2.6953	0.0076612	2.1157	0.047706
EMIF-AD	IGHG4_HUMAN	P01861	IGHG4	Immunoglobulin heavy constant gamma 4 (Ig gamma-4 chain C region)	0.573893	0.152081	0.520056	0.142776	-0.354004	0.93882	-0.365174	0.90595	-0.1425	0.065349	1.1848	-2.5416	0.011827	1.9271	0.061848
EMIF-AD	IGHM_HUMAN	P01871	IGHM	Immunoglobulin heavy constant mu (Ig mu chain C region) (Ig mu chain C region BOT) (Ig mu chain C region GAL) (Ig mu chain C region OU)	0.278722	0.166102	0.200263	0.105434	-0.472355	0.634756	-0.57789	0.71863	-0.47667	0.0032932	2.4824	-3.9451	0.00011578	3.9364	0.0025382
EMIF-AD	IGJ_HUMAN	P01591	JCHAIN	Immunoglobulin J chain (Joining chain of multimeric IgA and IgM)	0.454988	0.142085	0.401946	0.0898523	-0.373312	0.632385	-0.457382	0.88381	-0.17819	0.025621	1.5914	-3.1202	0.0021202	2.6736	0.021202
EMIF-AD	IGK_HUMAN	P0DOX7		Immunoglobulin kappa light chain (Immunoglobulin kappa light chain EU)	0.496141	0.188884	0.415746	0.132881	-0.42563	0.703503	-0.499711	0.83757	-0.25572	0.012888	1.8898	-3.4534	0.00068864	3.162	0.010609
EMIF-AD	IGKC_HUMAN	P01834	IGKC	Immunoglobulin kappa constant (Ig kappa chain C region) (Ig kappa chain C region AG) (Ig kappa chain C region CUM) (Ig kappa chain C region EU) (Ig kappa chain C region OU) (Ig kappa chain C region ROY) (Ig kappa chain C region TI)	0.472637	0.189753	0.390304	0.137424	-0.433895	0.724224	-0.503294	0.82552	-0.27662	0.012002	1.9208	-3.4779	0.00063068	3.2002	0.0099857
EMIF-AD	IGL1_HUMAN	P0DOX8		Immunoglobulin lambda-1 light chain (Immunoglobulin lambda-1 light chain MCG)	0.33092	0.123634	0.299346	0.12327	-0.25538	0.997057	-0.255756	0.90452	-0.14477
EMIF-AD	IGLC2_HUMAN	P0DOY2	IGLC2	Immunoglobulin lambda constant 2 (Ig lambda chain C region Kern) (Ig lambda chain C region NIG-64) (Ig lambda chain C region SH) (Ig lambda chain C region X) (Ig lambda-2 chain C region)	0.351139	0.15728	0.291909	0.109358	-0.37659	0.69531	-0.444272	0.83127	-0.26661	0.029025	1.5372	-3.0548	0.0025931	2.5862	0.024635
EMIF-AD	IGLC7_HUMAN	A0M8Q6	IGLC7	Immunoglobulin lambda constant 7 (Ig lambda-7 chain C region)	0.42401	0.150282	0.418312	0.143756	-0.0379198	0.956572	-0.0387615	0.98657	-0.019501
EMIF-AD	IGLO5_HUMAN	A6NGN9	IGLON5	IgLON family member 5	0.509515	0.163638	0.521569	0.119635	0.0736592	0.731095	0.0851013	1.0235	0.033444
EMIF-AD	IGS21_HUMAN	Q96ID5	IGSF21	Immunoglobulin superfamily member 21 (IgSF21)	0.468416	0.18343	0.490761	0.146355	0.121819	0.79788	0.135514	1.0477	0.067173
EMIF-AD	IGSF8_HUMAN	Q969P0	IGSF8	Immunoglobulin superfamily member 8 (IgSF8) (CD81 partner 3) (Glu-Trp-Ile EWI motif-containing protein 2) (EWI-2) (Keratinocytes-associated transmembrane protein 4) (KCT-4) (LIR-D1) (Prostaglandin regulatory-like protein) (PGRL) (CD antigen CD316)	0.604626	0.154851	0.590221	0.1334	-0.0930197	0.861474	-0.099942	0.97545	-0.035862
EMIF-AD	IL6RB_HUMAN	P40189	IL6ST	Interleukin-6 receptor subunit beta (IL-6 receptor subunit beta) (IL-6R subunit beta) (IL-6R-beta) (IL-6RB) (CDw130) (Interleukin-6 signal transducer) (Membrane glycoprotein 130) (gp130) (Oncostatin-M receptor subunit alpha) (CD antigen CD130)	0.548501	0.175743	0.569108	0.122997	0.117256	0.699871	0.137959	1.0375	0.053058
EMIF-AD	IMPA3_HUMAN	Q9NX62	BPNT2	Golgi-resident adenosine 3',5'-bisphosphate 3'-phosphatase (Golgi-resident PAP phosphatase) (gPAPP) (EC 3.1.3.7) (3'(2'), 5'-bisphosphate nucleotidase 2) (Inositol monophosphatase domain-containing protein 1) (Myo-inositol monophosphatase A3) (Phosphoadenosine phosphate 3'-nucleotidase)	0.516829	0.197862	0.540526	0.150533	0.119763	0.760797	0.136033	1.0455	0.064256
EMIF-AD	IPSP_HUMAN	P05154	SERPINA5	Plasma serine protease inhibitor (Acrosomal serine protease inhibitor) (Plasminogen activator inhibitor 3) (PAI-3) (PAI3) (Protein C inhibitor) (PCI) (Serpin A5)	0.530734	0.183027	0.471054	0.14407	-0.326075	0.787152	-0.36491	0.88793	-0.17149	0.068548	1.164	-2.5186	0.012613	1.8992	0.063624
EMIF-AD	ISK6_HUMAN	Q6UWN8	SPINK6	Serine protease inhibitor Kazal-type 6 (Kallikrein inhibitor)	0.688098	0.17082	0.680055	0.132411	-0.0470843	0.775149	-0.0530482	0.98798	-0.017451
EMIF-AD	ISLR_HUMAN	O14498	ISLR	Immunoglobulin superfamily containing leucine-rich repeat protein	0.56722	0.134746	0.560242	0.096092	-0.0517795	0.713134	-0.06045	0.98714	-0.018673
EMIF-AD	ITIH1_HUMAN	P19827	ITIH1	Inter-alpha-trypsin inhibitor heavy chain H1 (ITI heavy chain H1) (ITI-HC1) (Inter-alpha-inhibitor heavy chain 1) (Inter-alpha-trypsin inhibitor complex component III) (Serum-derived hyaluronan-associated protein) (SHAP)	0.433639	0.186954	0.371795	0.126036	-0.330797	0.674156	-0.395181	0.85718	-0.22233	0.052889	1.2766	-2.7172	0.0072323	2.1407	0.046846
EMIF-AD	ITIH2_HUMAN	P19823	ITIH2	Inter-alpha-trypsin inhibitor heavy chain H2 (ITI heavy chain H2) (ITI-HC2) (Inter-alpha-inhibitor heavy chain 2) (Inter-alpha-trypsin inhibitor complex component II) (Serum-derived hyaluronan-associated protein) (SHAP)	0.367667	0.178478	0.321923	0.124626	-0.256301	0.698271	-0.301837	0.87542	-0.19195
EMIF-AD	ITIH3_HUMAN	Q06033	ITIH3	Inter-alpha-trypsin inhibitor heavy chain H3 (ITI heavy chain H3) (ITI-HC3) (Inter-alpha-inhibitor heavy chain 3) (Serum-derived hyaluronan-associated protein) (SHAP)	0.40081	0.181871	0.383517	0.132038	-0.0950829	0.726	-0.110177	0.95672	-0.063827
EMIF-AD	ITIH4_HUMAN	Q14624	ITIH4	Inter-alpha-trypsin inhibitor heavy chain H4 (ITI heavy chain H4) (ITI-HC4) (Inter-alpha-inhibitor heavy chain 4) (Inter-alpha-trypsin inhibitor family heavy chain-related protein) (IHRP) (Plasma kallikrein sensitive glycoprotein 120) (Gp120) (PK-120) [Cleaved into: 70 kDa inter-alpha-trypsin inhibitor heavy chain H4; 35 kDa inter-alpha-trypsin inhibitor heavy chain H4]	0.471162	0.217473	0.39985	0.172117	-0.32791	0.791444	-0.366084	0.84864	-0.23678	0.068087	1.1669	-2.5313	0.012178	1.9144	0.062192
EMIF-AD	ITIH5_HUMAN	Q86UX2	ITIH5	Inter-alpha-trypsin inhibitor heavy chain H5 (ITI heavy chain H5) (ITI-HC5) (Inter-alpha-inhibitor heavy chain 5)	0.430885	0.171062	0.43238	0.148959	0.00874112	0.87079	0.00934484	1.0036	0.0051994
EMIF-AD	ITM2B_HUMAN	Q9Y287	ITM2B	Integral membrane protein 2B (Immature BRI2) (imBRI2) (Protein E25B) (Transmembrane protein BRI) (Bri) [Cleaved into: BRI2, membrane form (Mature BRI2) (mBRI2); BRI2 intracellular domain (BRI2 ICD); BRI2C, soluble form; Bri23 peptide (Bri2-23) (ABri23) (C-terminal peptide) (P23 peptide)]	0.630752	0.158394	0.66224	0.119453	0.198794	0.754148	0.226656	1.0491	0.069169
EMIF-AD	JAM3_HUMAN	Q9BX67	JAM3	Junctional adhesion molecule C (JAM-C) (JAM-2) (Junctional adhesion molecule 3) (JAM-3) [Cleaved into: Soluble form of JAM-C (sJAM-C)]	0.863085	0.0917712	0.866662	0.0322348	0.0389719	0.351252	0.0576827	1.0025	0.0036538
EMIF-AD	K1C10_HUMAN	P13645	KRT10	Keratin, type I cytoskeletal 10 (Cytokeratin-10) (CK-10) (Keratin-10) (K10)	0.501054	0.155197	0.504709	0.167839	0.0235534	1.08146	0.0226316	1.0076	0.010905
EMIF-AD	K1C9_HUMAN	P35527	KRT9	Keratin, type I cytoskeletal 9 (Cytokeratin-9) (CK-9) (Keratin-9) (K9)	0.58788	0.170229	0.58195	0.184876	-0.0348328	1.08604	-0.033396	0.99016	-0.014271
EMIF-AD	K2C1_HUMAN	P04264	KRT1	Keratin, type II cytoskeletal 1 (67 kDa cytokeratin) (Cytokeratin-1) (CK-1) (Hair alpha protein) (Keratin-1) (K1) (Type-II keratin Kb1)	0.577608	0.161697	0.585366	0.182085	0.0479815	1.12609	0.0451359	1.0137	0.019663
EMIF-AD	K2C5_HUMAN	P13647	KRT5	Keratin, type II cytoskeletal 5 (58 kDa cytokeratin) (Cytokeratin-5) (CK-5) (Keratin-5) (K5) (Type-II keratin Kb5)	0.51469	0.174799	0.517377	0.206513	0.0153729	1.18143	0.0140943	1.0052	0.0074724
EMIF-AD	KAIN_HUMAN	P29622	SERPINA4	Kallistatin (Kallikrein inhibitor) (Peptidase inhibitor 4) (PI-4) (Serpin A4)	0.537071	0.191685	0.469569	0.152203	-0.35215	0.794028	-0.392581	0.87402	-0.19426	0.050048	1.3006	-2.7259	0.007014	2.154	0.045954
EMIF-AD	KCC2A_HUMAN	Q9UQM7	CAMK2A	Calcium/calmodulin-dependent protein kinase type II subunit alpha (CaM kinase II subunit alpha) (CaMK-II subunit alpha) (EC 2.7.11.17)	0.449773	0.208153	0.5446	0.15606	0.455565	0.74974	0.520723	1.2108	0.27592	0.0083935	2.0761	3.5924	0.00041931	3.3775	0.0070295
EMIF-AD	KIT_HUMAN	P10721	KIT	Mast/stem cell growth factor receptor Kit (SCFR) (EC 2.7.10.1) (Piebald trait protein) (PBT) (Proto-oncogene c-Kit) (Tyrosine-protein kinase Kit) (p145 c-kit) (v-kit Hardy-Zuckerman 4 feline sarcoma viral oncogene homolog) (CD antigen CD117)	0.55887	0.179958	0.575463	0.154179	0.0922047	0.856748	0.0993185	1.0294	0.041782
EMIF-AD	KLK6_HUMAN	Q92876	KLK6	Kallikrein-6 (EC 3.4.21.-) (Neurosin) (Protease M) (SP59) (Serine protease 18) (Serine protease 9) (Zyme)	0.582831	0.162061	0.578963	0.14185	-0.0238714	0.875288	-0.0254589	0.99293	-0.010237
EMIF-AD	KLKB1_HUMAN	P03952	KLKB1	Plasma kallikrein (EC 3.4.21.34) (Fletcher factor) (Kininogenin) (Plasma prekallikrein) (PKK) [Cleaved into: Plasma kallikrein heavy chain; Plasma kallikrein light chain]	0.416242	0.18752	0.35247	0.127459	-0.340083	0.679711	-0.40493	0.84674	-0.24001	0.047256	1.3255	-2.7804	0.0060107	2.2211	0.041782
EMIF-AD	KNG1_HUMAN	P01042	KNG1	Kininogen-1 (Alpha-2-thiol proteinase inhibitor) (Fitzgerald factor) (High molecular weight kininogen) (HMWK) (Williams-Fitzgerald-Flaujeac factor) [Cleaved into: Kininogen-1 heavy chain; T-kinin (Ile-Ser-Bradykinin); Bradykinin (Kallidin I); Lysyl-bradykinin (Kallidin II); Kininogen-1 light chain; Low molecular weight growth-promoting factor]	0.517107	0.213768	0.421972	0.162406	-0.445039	0.759729	-0.505804	0.81602	-0.29333	0.011456	1.941	-3.4922	0.00059795	3.2233	0.009738
EMIF-AD	KPYM_HUMAN	P14618	PKM	Pyruvate kinase PKM (EC 2.7.1.40) (Cytosolic thyroid hormone-binding protein) (CTHBP) (Opa-interacting protein 3) (OIP-3) (Pyruvate kinase 2/3) (Pyruvate kinase muscle isozyme) (Threonine-protein kinase PKM2) (EC 2.7.11.1) (Thyroid hormone-binding protein 1) (THBP1) (Tumor M2-PK) (Tyrosine-protein kinase PKM2) (EC 2.7.10.2) (p58)	0.552255	0.156843	0.706299	0.150251	0.982152	0.957975	1.00323	1.2788	0.35481	4.3192e-09	8.3646	6.949	5.6257e-11	10.25	4.0083e-09
EMIF-AD	KV229_HUMAN	A2NJV5	IGKV2-29	Immunoglobulin kappa variable 2-29	0.344915	0.178347	0.272612	0.110667	-0.40541	0.620517	-0.500347	0.79053	-0.33912	0.01515	1.8196	-3.409	0.00081332	3.0897	0.0122
EMIF-AD	KVD11_HUMAN	A0A0A0MRZ8	IGKV3D-11	Immunoglobulin kappa variable 3D-11	0.531113	0.176118	0.473987	0.123905	-0.324365	0.703534	-0.380815	0.89206	-0.16479	0.059392	1.2263	-2.6358	0.0091177	2.0401	0.053032
EMIF-AD	KVD20_HUMAN	A0A0C4DH25	IGKV3D-20	Immunoglobulin kappa variable 3D-20	0.511663	0.172099	0.440942	0.137319	-0.41093	0.797904	-0.457121	0.86157	-0.21496	0.02098	1.6782	-3.171	0.0017723	2.7515	0.01906
EMIF-AD	KVD33_HUMAN	P01593	IGKV1D-33	Immunoglobulin kappa variable 1D-33 (Ig kappa chain V-I region AG) (Ig kappa chain V-I region Bi) (Ig kappa chain V-I region Lay) (Ig kappa chain V-I region Ni) (Ig kappa chain V-I region Rei) (Ig kappa chain V-I region Roy) (Ig kappa chain V-I region Scw) (Ig kappa chain V-I region WAT)	0.452482	0.184245	0.379958	0.150127	-0.393629	0.814824	-0.433793	0.83977	-0.25194	0.030622	1.514	-3.0012	0.0030497	2.5157	0.027716
EMIF-AD	L1CAM_HUMAN	P32004	L1CAM	Neural cell adhesion molecule L1 (N-CAM-L1) (NCAM-L1) (CD antigen CD171)	0.546625	0.215037	0.597879	0.16576	0.238348	0.770845	0.269191	1.0934	0.12883
EMIF-AD	LAMA2_HUMAN	P24043	LAMA2	Laminin subunit alpha-2 (Laminin M chain) (Laminin-12 subunit alpha) (Laminin-2 subunit alpha) (Laminin-4 subunit alpha) (Merosin heavy chain)	0.457653	0.173895	0.424455	0.145253	-0.190911	0.835288	-0.208045	0.92722	-0.10902
EMIF-AD	LAMB1_HUMAN	P07942	LAMB1	Laminin subunit beta-1 (Laminin B1 chain) (Laminin-1 subunit beta) (Laminin-10 subunit beta) (Laminin-12 subunit beta) (Laminin-2 subunit beta) (Laminin-6 subunit beta) (Laminin-8 subunit beta)	0.493726	0.186225	0.474567	0.170006	-0.102878	0.912905	-0.107562	0.9614	-0.056786
EMIF-AD	LAMB2_HUMAN	P55268	LAMB2	Laminin subunit beta-2 (Laminin B1s chain) (Laminin-11 subunit beta) (Laminin-14 subunit beta) (Laminin-15 subunit beta) (Laminin-3 subunit beta) (Laminin-4 subunit beta) (Laminin-7 subunit beta) (Laminin-9 subunit beta) (S-laminin subunit beta) (S-LAM beta)	0.393518	0.154129	0.382903	0.141775	-0.0688666	0.919844	-0.0717419	0.97308	-0.039371
EMIF-AD	LAMC1_HUMAN	P11047	LAMC1	Laminin subunit gamma-1 (Laminin B2 chain) (Laminin-1 subunit gamma) (Laminin-10 subunit gamma) (Laminin-11 subunit gamma) (Laminin-2 subunit gamma) (Laminin-3 subunit gamma) (Laminin-4 subunit gamma) (Laminin-6 subunit gamma) (Laminin-7 subunit gamma) (Laminin-8 subunit gamma) (Laminin-9 subunit gamma) (S-laminin subunit gamma) (S-LAM gamma)	0.251146	0.125865	0.240051	0.0976899	-0.0881513	0.776146	-0.0992613	0.95577	-0.065265
EMIF-AD	LAMP2_HUMAN	P13473	LAMP2	Lysosome-associated membrane glycoprotein 2 (LAMP-2) (Lysosome-associated membrane protein 2) (CD107 antigen-like family member B) (LGP-96) (CD antigen CD107b)	0.415243	0.17528	0.446787	0.134078	0.17996	0.764936	0.203928	1.0758	0.10543
EMIF-AD	LBP_HUMAN	P18428	LBP	Lipopolysaccharide-binding protein (LBP)	0.512326	0.194791	0.445943	0.15956	-0.340792	0.819135	-0.374675	0.87027	-0.20047	0.06067	1.217	-2.5985	0.010096	1.9958	0.05596
EMIF-AD	LCAT_HUMAN	P04180	LCAT	Phosphatidylcholine-sterol acyltransferase (EC 2.3.1.43) (1-alkyl-2-acetylglycerophosphocholine esterase) (EC 3.1.1.47) (Lecithin-cholesterol acyltransferase) (Phospholipid-cholesterol acyltransferase) (Platelet-activating factor acetylhydrolase) (PAF acetylhydrolase)	0.592254	0.202806	0.589316	0.175752	-0.0144855	0.8666	-0.0155208	0.99475	-0.0075899
EMIF-AD	LDHA_HUMAN	P00338	LDHA	L-lactate dehydrogenase A chain (LDH-A) (EC 1.1.1.27) (Cell proliferation-inducing gene 19 protein) (LDH muscle subunit) (LDH-M) (Renal carcinoma antigen NY-REN-59)	0.683654	0.129307	0.757449	0.14123	0.570695	1.09221	0.545543	1.1078	0.14773	0.0042403	2.3726	3.7633	0.00022497	3.6479	0.0044218
EMIF-AD	LDHB_HUMAN	P07195	LDHB	L-lactate dehydrogenase B chain (LDH-B) (EC 1.1.1.27) (LDH heart subunit) (LDH-H) (Renal carcinoma antigen NY-REN-46)	0.52721	0.150897	0.630145	0.159033	0.682153	1.05391	0.664247	1.195	0.25705	0.00024112	3.6178	4.5882	8.1709e-06	5.0877	0.00024513
EMIF-AD	LEG1_HUMAN	P09382	LGALS1	Galectin-1 (Gal-1) (14 kDa laminin-binding protein) (HLBP14) (14 kDa lectin) (Beta-galactoside-binding lectin L-14-I) (Galaptin) (HBL) (HPL) (Lactose-binding lectin 1) (Lectin galactoside-binding soluble 1) (Putative MAPK-activating protein PM12) (S-Lac lectin 1)	0.68112	0.11092	0.675407	0.118231	-0.0515085	1.06592	-0.049865	0.99244	-0.010947
EMIF-AD	LFG2_HUMAN	Q9BWQ8	FAIM2	Protein lifeguard 2 (Fas apoptotic inhibitory molecule 2) (Neural membrane protein 35) (Transmembrane BAX inhibitor motif-containing protein 2)	0.566792	0.196694	0.622135	0.139061	0.281365	0.706991	0.329662	1.0975	0.13421
EMIF-AD	LG3BP_HUMAN	Q08380	LGALS3BP	Galectin-3-binding protein (Basement membrane autoantigen p105) (Lectin galactoside-binding soluble 3-binding protein) (Mac-2-binding protein) (MAC2BP) (Mac-2 BP) (Tumor-associated antigen 90K)	0.416673	0.199813	0.404496	0.170196	-0.0609437	0.851779	-0.0658218	0.97074	-0.042842
EMIF-AD	LIGO1_HUMAN	Q96FE5	LINGO1	Leucine-rich repeat and immunoglobulin-like domain-containing nogo receptor-interacting protein 1 (Leucine-rich repeat and immunoglobulin domain-containing protein 1) (Leucine-rich repeat neuronal protein 1) (Leucine-rich repeat neuronal protein 6A)	0.451848	0.192002	0.477532	0.162731	0.133774	0.847551	0.144812	1.0566	0.079397
EMIF-AD	LMAN2_HUMAN	Q12907	LMAN2	Vesicular integral-membrane protein VIP36 (Glycoprotein GP36b) (Lectin mannose-binding 2) (Vesicular integral-membrane protein 36) (VIP36)	0.557941	0.153679	0.578282	0.129809	0.13236	0.844678	0.143504	1.0358	0.050738
EMIF-AD	LRC4B_HUMAN	Q9NT99	LRRC4B	Leucine-rich repeat-containing protein 4B (Netrin-G3 ligand) (NGL-3)	0.529928	0.202721	0.581611	0.16187	0.254951	0.798485	0.283517	1.0973	0.1339
EMIF-AD	LRP1_HUMAN	Q07954	LRP1	Prolow-density lipoprotein receptor-related protein 1 (LRP-1) (Alpha-2-macroglobulin receptor) (A2MR) (Apolipoprotein E receptor) (APOER) (CD antigen CD91) [Cleaved into: Low-density lipoprotein receptor-related protein 1 85 kDa subunit (LRP-85); Low-density lipoprotein receptor-related protein 1 515 kDa subunit (LRP-515); Low-density lipoprotein receptor-related protein 1 intracellular domain (L…	0.582777	0.15888	0.645071	0.139737	0.392081	0.879513	0.417216	1.106	0.1454	0.036921	1.4327	2.885	0.0043615	2.3604	0.033399
EMIF-AD	LSAMP_HUMAN	Q13449	LSAMP	Limbic system-associated membrane protein (LSAMP) (IgLON family member 3)	0.408814	0.161986	0.458526	0.135685	0.306892	0.83763	0.334009	1.1215	0.16542	0.099606	1.0017	2.3115	0.021873	1.6601	0.094453
EMIF-AD	LTBP1_HUMAN	Q14766	LTBP1	Latent-transforming growth factor beta-binding protein 1 (LTBP-1) (Transforming growth factor beta-1-binding protein 1) (TGF-beta1-BP-1)	0.394466	0.164158	0.399398	0.163827	0.030041	0.997982	0.0300713	1.0128	0.018296
EMIF-AD	LTBP2_HUMAN	Q14767	LTBP2	Latent-transforming growth factor beta-binding protein 2 (LTBP-2)	0.401508	0.187923	0.426094	0.177617	0.130831	0.945156	0.13452	1.0612	0.085712
EMIF-AD	LTBP4_HUMAN	Q8N2S1	LTBP4	Latent-transforming growth factor beta-binding protein 4 (LTBP-4)	0.568554	0.180634	0.495224	0.167587	-0.405955	0.927769	-0.421165	0.87148	-0.19845	0.03526	1.4527	-2.9136	0.0039969	2.3983	0.033018
EMIF-AD	LUM_HUMAN	P51884	LUM	Lumican (Keratan sulfate proteoglycan lumican) (KSPG lumican)	0.492748	0.194637	0.446536	0.173449	-0.237428	0.891142	-0.251095	0.90617	-0.14215
EMIF-AD	LV310_HUMAN	A0A075B6K4	IGLV3-10	Immunoglobulin lambda variable 3-10	0.400214	0.14484	0.35313	0.133077	-0.325078	0.918786	-0.338837	0.882	-0.18115	0.090452	1.0436	-2.359	0.019331	1.7137	0.086761
EMIF-AD	LV316_HUMAN	A0A075B6K0	IGLV3-16	Immunoglobulin lambda variable 3-16	0.433941	0.154549	0.391782	0.127435	-0.272788	0.824561	-0.299017	0.90269	-0.1477
EMIF-AD	LV319_HUMAN	P01714	IGLV3-19	Immunoglobulin lambda variable 3-19 (Ig lambda chain V-III region SH)	0.503238	0.217144	0.43302	0.171597	-0.323373	0.790246	-0.361261	0.86054	-0.21669	0.071846	1.1436	-2.4969	0.013385	1.8734	0.066343
EMIF-AD	LV39_HUMAN	A0A075B6K5	IGLV3-9	Immunoglobulin lambda variable 3-9	0.503016	0.171882	0.43815	0.153775	-0.377385	0.894656	-0.398368	0.87113	-0.19904	0.046284	1.3346	-2.7592	0.0063559	2.1968	0.04313
EMIF-AD	LV746_HUMAN	A0A075B6I9	IGLV7-46	Immunoglobulin lambda variable 7-46	0.468058	0.169585	0.420556	0.148579	-0.280107	0.87613	-0.298601	0.89842	-0.15454
EMIF-AD	LY6H_HUMAN	O94772	LY6H	Lymphocyte antigen 6H (Ly-6H)	0.463438	0.178953	0.467209	0.131668	0.0210731	0.735769	0.0242809	1.008	0.011489
EMIF-AD	LYAG_HUMAN	P10253	GAA	Lysosomal alpha-glucosidase (EC 3.2.1.20) (Acid maltase) (Aglucosidase alfa) [Cleaved into: 76 kDa lysosomal alpha-glucosidase; 70 kDa lysosomal alpha-glucosidase]	0.569624	0.210614	0.590335	0.170656	0.0983374	0.810279	0.108643	1.0365	0.05172
EMIF-AD	LYNX1_HUMAN	P0DP58	LYNX1	Ly-6/neurotoxin-like protein 1 (Endogenous prototoxin LYNX1) (Testicular tissue protein Li 112)	0.382162	0.129361	0.408381	0.119334	0.202684	0.92249	0.210856	1.0685	0.09552
EMIF-AD	LYSC_HUMAN	P61626	LYZ	Lysozyme C (EC 3.2.1.17) (1,4-beta-N-acetylmuramidase C)	0.4297	0.155707	0.407376	0.14449	-0.143368	0.927962	-0.148724	0.94841	-0.076424
EMIF-AD	LYVE1_HUMAN	Q9Y5Y7	LYVE1	Lymphatic vessel endothelial hyaluronic acid receptor 1 (LYVE-1) (Cell surface retention sequence-binding protein 1) (CRSBP-1) (Extracellular link domain-containing protein 1) (Hyaluronic acid receptor)	0.614871	0.14877	0.578148	0.181691	-0.246842	1.22129	-0.222251	0.94056	-0.088404
EMIF-AD	MA1A1_HUMAN	P33908	MAN1A1	Mannosyl-oligosaccharide 1,2-alpha-mannosidase IA (EC 3.2.1.113) (Man(9)-alpha-mannosidase) (Man9-mannosidase) (Mannosidase alpha class 1A member 1) (Processing alpha-1,2-mannosidase IA) (Alpha-1,2-mannosidase IA)	0.689081	0.11666	0.684447	0.123817	-0.0397213	1.06135	-0.0385392	0.99414	-0.0084723
EMIF-AD	MA1C1_HUMAN	Q9NR34	MAN1C1	Mannosyl-oligosaccharide 1,2-alpha-mannosidase IC (EC 3.2.1.113) (HMIC) (Mannosidase alpha class 1C member 1) (Processing alpha-1,2-mannosidase IC) (Alpha-1,2-mannosidase IC)	0.592023	0.165886	0.576315	0.174844	-0.094692	1.054	-0.0922026	0.97309	-0.039349
EMIF-AD	MA2A1_HUMAN	Q16706	MAN2A1	Alpha-mannosidase 2 (EC 3.2.1.114) (Golgi alpha-mannosidase II) (AMan II) (Man II) (Mannosidase alpha class 2A member 1) (Mannosyl-oligosaccharide 1,3-1,6-alpha-mannosidase)	0.373147	0.0914408	0.356127	0.0849274	-0.186128	0.928769	-0.193002	0.95546	-0.065733
EMIF-AD	MA2A2_HUMAN	P49641	MAN2A2	Alpha-mannosidase 2x (EC 3.2.1.114) (Alpha-mannosidase IIx) (Man IIx) (Mannosidase alpha class 2A member 2) (Mannosyl-oligosaccharide 1,3-1,6-alpha-mannosidase)	0.425717	0.159722	0.462606	0.155514	0.230962	0.973653	0.234045	1.0866	0.11981
EMIF-AD	MAG_HUMAN	P20916	MAG	Myelin-associated glycoprotein (Siglec-4a)	0.577643	0.171103	0.534746	0.127984	-0.250706	0.747995	-0.28685	0.92561	-0.11152
EMIF-AD	MANBA_HUMAN	O00462	MANBA	Beta-mannosidase (EC 3.2.1.25) (Lysosomal beta A mannosidase) (Mannanase) (Mannase)	0.596175	0.191025	0.562835	0.148124	-0.174531	0.775417	-0.196609	0.94345	-0.083975
EMIF-AD	MANEL_HUMAN	Q5VSG8	MANEAL	Glycoprotein endo-alpha-1,2-mannosidase-like protein (EC 3.2.1.-)	0.331538	0.157862	0.346685	0.142628	0.0959495	0.903502	0.100814	1.0456	0.064294
EMIF-AD	MASP1_HUMAN	P48740	MASP1	Mannan-binding lectin serine protease 1 (EC 3.4.21.-) (Complement factor MASP-3) (Complement-activating component of Ra-reactive factor) (Mannose-binding lectin-associated serine protease 1) (MASP-1) (Mannose-binding protein-associated serine protease) (Ra-reactive factor serine protease p100) (RaRF) (Serine protease 5) [Cleaved into: Mannan-binding lectin serine protease 1 heavy chain; Mannan-bi…	0.528122	0.177231	0.461056	0.141503	-0.378411	0.798408	-0.420829	0.87263	-0.19656	0.035552	1.4491	-2.927	0.003842	2.4154	0.032232
EMIF-AD	MDHC_HUMAN	P40925	MDH1	Malate dehydrogenase, cytoplasmic (EC 1.1.1.37) (Cytosolic malate dehydrogenase) (Diiodophenylpyruvate reductase) (EC 1.1.1.96)	0.404313	0.149732	0.573379	0.151726	1.12912	1.01331	1.12166	1.4181	0.50397	9.116e-11	10.04	7.7579	5.2007e-13	12.284	9.8813e-11
EMIF-AD	MEG10_HUMAN	Q96KG7	MEGF10	Multiple epidermal growth factor-like domains protein 10 (Multiple EGF-like domains protein 10)	0.492329	0.188809	0.548553	0.169353	0.297781	0.896952	0.313957	1.114	0.15576
EMIF-AD	MEGF8_HUMAN	Q7Z7M0	MEGF8	Multiple epidermal growth factor-like domains protein 8 (Multiple EGF-like domains protein 8) (Epidermal growth factor-like protein 4) (EGF-like protein 4)	0.532026	0.189235	0.572158	0.155579	0.212074	0.822147	0.232774	1.0754	0.1049
EMIF-AD	MEGF9_HUMAN	Q9H1U4	MEGF9	Multiple epidermal growth factor-like domains protein 9 (Multiple EGF-like domains protein 9) (Epidermal growth factor-like protein 5) (EGF-like protein 5)	0.48026	0.204043	0.500516	0.171922	0.0992733	0.842575	0.107755	1.0421	0.059545
EMIF-AD	MFGM_HUMAN	Q08431	MFGE8	Lactadherin (Breast epithelial antigen BA46) (HMFG) (MFGM) (Milk fat globule-EGF factor 8) (MFG-E8) (SED1) [Cleaved into: Lactadherin short form; Medin]	0.563215	0.204228	0.585256	0.157213	0.107923	0.769791	0.121961	1.0388	0.054962
EMIF-AD	MGP_HUMAN	P08493	MGP	Matrix Gla protein (MGP) (Cell growth-inhibiting gene 36 protein)	0.545696	0.172342	0.592903	0.144877	0.273916	0.840636	0.297632	1.0863	0.11938
EMIF-AD	MIME_HUMAN	P20774	OGN	Mimecan (Osteoglycin) (Osteoinductive factor) (OIF)	0.482319	0.171777	0.47569	0.175764	-0.0385883	1.02321	-0.0381457	0.98663	-0.019424
EMIF-AD	MINP1_HUMAN	Q9UNW1	MINPP1	Multiple inositol polyphosphate phosphatase 1 (EC 3.1.3.62) (2,3-bisphosphoglycerate 3-phosphatase) (2,3-BPG phosphatase) (EC 3.1.3.80) (Inositol (1,3,4,5)-tetrakisphosphate 3-phosphatase) (Ins(1,3,4,5)P(4) 3-phosphatase)	0.618618	0.158398	0.612961	0.182192	-0.035718	1.15022	-0.0332227	0.99139	-0.012476
EMIF-AD	MMP2_HUMAN	P08253	MMP2	72 kDa type IV collagenase (EC 3.4.24.24) (72 kDa gelatinase) (Gelatinase A) (Matrix metalloproteinase-2) (MMP-2) (TBE-1) [Cleaved into: PEX]	0.418141	0.190654	0.422416	0.169635	0.0224192	0.889755	0.0237271	1.0099	0.014242
EMIF-AD	MMRN2_HUMAN	Q9H8L6	MMRN2	Multimerin-2 (EMILIN-3) (Elastin microfibril interface located protein 3) (Elastin microfibril interfacer 3) (EndoGlyx-1 p125/p140 subunit)	0.538193	0.141223	0.518279	0.129728	-0.14101	0.918607	-0.146992	0.96257	-0.055044
EMIF-AD	MOES_HUMAN	P26038	MSN	Moesin (Membrane-organizing extension spike protein)	0.571403	0.130745	0.598615	0.137579	0.208125	1.05227	0.202825	1.0479	0.067502
EMIF-AD	MOG_HUMAN	Q16653	MOG	Myelin-oligodendrocyte glycoprotein	0.581496	0.145917	0.578536	0.134453	-0.0202809	0.921439	-0.0211101	0.99417	-0.0084414
EMIF-AD	MSLN_HUMAN	Q13421	MSLN	Mesothelin (CAK1 antigen) (Pre-pro-megakaryocyte-potentiating factor) [Cleaved into: Megakaryocyte-potentiating factor (MPF); Mesothelin, cleaved form]	0.428537	0.142112	0.376744	0.113664	-0.364459	0.799817	-0.404995	0.87874	-0.1865	0.041704	1.3798	-2.8183	0.0053397	2.2725	0.038797
EMIF-AD	MT3_HUMAN	P25713	MT3	Metallothionein-3 (MT-3) (GIFB) (GIF) (Growth inhibitory factor) (Metallothionein-III) (MT-III)	0.408169	0.161782	0.480834	0.139508	0.449154	0.862321	0.48236	1.1778	0.23614	0.015557	1.8081	3.3399	0.0010071	2.9969	0.013911
EMIF-AD	MUC18_HUMAN	P43121	MCAM	Cell surface glycoprotein MUC18 (Cell surface glycoprotein P1H12) (Melanoma cell adhesion molecule) (Melanoma-associated antigen A32) (Melanoma-associated antigen MUC18) (S-endo 1 endothelial-associated antigen) (CD antigen CD146)	0.572527	0.207905	0.628447	0.165895	0.268973	0.797937	0.299202	1.0979	0.13469
EMIF-AD	NAR3_HUMAN	Q13508	ART3	Ecto-ADP-ribosyltransferase 3 (EC 2.4.2.31) (ADP-ribosyltransferase C2 and C3 toxin-like 3) (ARTC3) (Mono(ADP-ribosyl)transferase 3) (NAD(P)(+)--arginine ADP-ribosyltransferase 3)	0.476561	0.190368	0.525542	0.164111	0.257297	0.862071	0.276356	1.1026	0.14087
EMIF-AD	NBL1_HUMAN	P41271	NBL1	Neuroblastoma suppressor of tumorigenicity 1 (DAN domain family member 1) (Protein N03) (Zinc finger protein DAN)	0.600406	0.133281	0.623314	0.120889	0.171877	0.907025	0.180257	1.0382	0.054136
EMIF-AD	NCAM1_HUMAN	P13591	NCAM1	Neural cell adhesion molecule 1 (N-CAM-1) (NCAM-1) (CD antigen CD56)	0.462101	0.170435	0.478648	0.128391	0.0970858	0.753315	0.110745	1.0357	0.050548
EMIF-AD	NCAM2_HUMAN	O15394	NCAM2	Neural cell adhesion molecule 2 (N-CAM-2) (NCAM-2)	0.541498	0.170284	0.564929	0.132763	0.137599	0.779658	0.154636	1.0426	0.06022
EMIF-AD	NCAN_HUMAN	O14594	NCAN	Neurocan core protein (Chondroitin sulfate proteoglycan 3)	0.463277	0.188979	0.515148	0.161655	0.27448	0.855414	0.29587	1.1121	0.15334
EMIF-AD	NCHL1_HUMAN	O00533	CHL1	Neural cell adhesion molecule L1-like protein (Close homolog of L1) [Cleaved into: Processed neural cell adhesion molecule L1-like protein]	0.41549	0.177735	0.440868	0.141701	0.142785	0.797259	0.158892	1.0609	0.085277
EMIF-AD	NECT1_HUMAN	Q15223	NECTIN1	Nectin-1 (Herpes virus entry mediator C) (Herpesvirus entry mediator C) (HveC) (Herpesvirus Ig-like receptor) (HIgR) (Nectin cell adhesion molecule 1) (Poliovirus receptor-related protein 1) (CD antigen CD111)	0.55097	0.160498	0.544341	0.125754	-0.0413048	0.783522	-0.0463183	0.98764	-0.017942
EMIF-AD	NEGR1_HUMAN	Q7Z3B1	NEGR1	Neuronal growth regulator 1 (IgLON family member 4)	0.480257	0.214595	0.526155	0.172732	0.213881	0.804921	0.236997	1.0955	0.13157
EMIF-AD	NELL2_HUMAN	Q99435	NELL2	Protein kinase C-binding protein NELL2 (NEL-like protein 2) (Nel-related protein 2)	0.488287	0.181272	0.52372	0.135449	0.195468	0.747214	0.223748	1.0723	0.10077
EMIF-AD	NENF_HUMAN	Q9UMX5	NENF	Neudesin (Cell immortalization-related protein 2) (Neuron-derived neurotrophic factor) (Protein GIG47) (Secreted protein of unknown function) (SPUF protein)	0.411748	0.146186	0.410536	0.169229	-0.00829327	1.15762	-0.00768741	0.99722	-0.0040151
EMIF-AD	NEO1_HUMAN	Q92859	NEO1	Neogenin (Immunoglobulin superfamily DCC subclass member 2)	0.51828	0.198242	0.554835	0.151287	0.1844	0.763147	0.209171	1.0704	0.098125
EMIF-AD	NEUM_HUMAN	P17677	GAP43	Neuromodulin (Axonal membrane protein GAP-43) (Growth-associated protein 43) (Neural phosphoprotein B-50) (pp46)	0.397585	0.165079	0.554588	0.139944	0.951076	0.84774	1.02945	1.3948	0.48011	2.2917e-09	8.6398	7.1291	2.0148e-11	10.696	1.9111e-09
EMIF-AD	NEUS_HUMAN	Q99574	SERPINI1	Neuroserpin (Peptidase inhibitor 12) (PI-12) (Serpin I1)	0.455373	0.168778	0.491138	0.124163	0.211908	0.735658	0.244181	1.078	0.10837
EMIF-AD	NFASC_HUMAN	O94856	NFASC	Neurofascin	0.498184	0.17918	0.532587	0.124956	0.191998	0.697376	0.22623	1.0687	0.095888
EMIF-AD	NID1_HUMAN	P14543	NID1	Nidogen-1 (NID-1) (Entactin)	0.549756	0.16608	0.514097	0.176829	-0.214711	1.06472	-0.207981	0.9355	-0.096194
EMIF-AD	NID2_HUMAN	Q14112	NID2	Nidogen-2 (NID-2) (Osteonidogen)	0.546661	0.157879	0.503827	0.136507	-0.271307	0.86463	-0.291003	0.92107	-0.11861
EMIF-AD	NPC2_HUMAN	P61916	NPC2	NPC intracellular cholesterol transporter 2 (Epididymal secretory protein E1) (Human epididymis-specific protein 1) (He1) (Niemann-Pick disease type C2 protein)	0.519027	0.16641	0.558852	0.128492	0.239321	0.772141	0.270092	1.0765	0.10632
EMIF-AD	NPDC1_HUMAN	Q9NQX5	NPDC1	Neural proliferation differentiation and control protein 1 (NPDC-1)	0.68853	0.197794	0.661956	0.191905	-0.134349	0.970229	-0.136379	0.96178	-0.056228
EMIF-AD	NPTX1_HUMAN	Q15818	NPTX1	Neuronal pentraxin-1 (NP1) (Neuronal pentraxin I) (NP-I)	0.498921	0.211753	0.52144	0.146033	0.106348	0.689639	0.125883	1.0451	0.063591
EMIF-AD	NPTX2_HUMAN	P47972	NPTX2	Neuronal pentraxin-2 (NP2) (Neuronal pentraxin II) (NP-II)	0.607944	0.194556	0.559973	0.144079	-0.246563	0.740554	-0.283316	0.92065	-0.11928
EMIF-AD	NPTXR_HUMAN	O95502	NPTXR	Neuronal pentraxin receptor	0.4927	0.214458	0.476839	0.158045	-0.073959	0.736952	-0.0851595	0.96772	-0.047337
EMIF-AD	NRCAM_HUMAN	Q92823	NRCAM	Neuronal cell adhesion molecule (Nr-CAM) (Neuronal surface protein Bravo) (hBravo) (NgCAM-related cell adhesion molecule) (Ng-CAM-related)	0.51605	0.189065	0.557544	0.14202	0.219467	0.751169	0.250652	1.0801	0.11119
EMIF-AD	NRP1_HUMAN	O14786	NRP1	Neuropilin-1 (Vascular endothelial cell growth factor 165 receptor) (CD antigen CD304)	0.48681	0.144358	0.498132	0.123403	0.0784324	0.854838	0.0845706	1.0238	0.0339
EMIF-AD	NRX1A_HUMAN	Q9ULB1	NRXN1	Neurexin-1 (Neurexin I-alpha) (Neurexin-1-alpha)	0.528674	0.185395	0.5782	0.134241	0.267137	0.72408	0.30989	1.0933	0.12865
EMIF-AD	NRX2A_HUMAN	Q9P2S2	NRXN2	Neurexin-2 (Neurexin II-alpha) (Neurexin-2-alpha)	0.626744	0.213073	0.673862	0.168218	0.221137	0.789489	0.247151	1.075	0.10432
EMIF-AD	NRX3A_HUMAN	Q9Y4C0	NRXN3	Neurexin-3 (Neurexin III-alpha) (Neurexin-3-alpha)	0.527037	0.200406	0.559925	0.15785	0.164106	0.787651	0.1836	1.0622	0.08712
EMIF-AD	NSG1_HUMAN	P42857	NSG1	Neuronal vesicle trafficking-associated protein 1 (Neuron-enriched endosomal protein of 21 kDa) (Neuron-specific protein family member 1)	0.514873	0.194206	0.552274	0.1462	0.192584	0.752807	0.219744	1.0725	0.10098
EMIF-AD	NTRI_HUMAN	Q9P121	NTM	Neurotrimin (hNT) (IgLON family member 2)	0.499114	0.192883	0.529508	0.145062	0.157577	0.75207	0.179875	1.0608	0.085091
EMIF-AD	NTRK2_HUMAN	Q16620	NTRK2	BDNF/NT-3 growth factors receptor (EC 2.7.10.1) (GP145-TrkB) (Trk-B) (Neurotrophic tyrosine kinase receptor type 2) (TrkB tyrosine kinase) (Tropomyosin-related kinase B)	0.589812	0.17407	0.604859	0.165364	0.0864422	0.949986	0.0886593	1.0255	0.036364
EMIF-AD	NUCB1_HUMAN	Q02818	NUCB1	Nucleobindin-1 (CALNUC)	0.408322	0.182399	0.379224	0.145474	-0.159529	0.797556	-0.177495	0.92851	-0.10701
EMIF-AD	NUCB2_HUMAN	P80303	NUCB2	Nucleobindin-2 (DNA-binding protein NEFA) (Epididymis secretory protein Li 109) (Gastric cancer antigen Zg4) (Prepronesfatin) [Cleaved into: Nesfatin-1]	0.586052	0.165198	0.546825	0.127515	-0.237452	0.771891	-0.268021	0.93239	-0.101
EMIF-AD	OAF_HUMAN	Q86UD1	OAF	Out at first protein homolog (HCV NS5A-transactivated protein 13 target protein 2)	0.569137	0.175313	0.565334	0.164923	-0.0216888	0.940733	-0.0223511	0.9928	-0.01043
EMIF-AD	OLFL3_HUMAN	Q9NRN5	OLFML3	Olfactomedin-like protein 3 (HNOEL-iso) (hOLF44)	0.562872	0.194335	0.616663	0.164717	0.276793	0.847592	0.299626	1.0953	0.13137
EMIF-AD	OMD_HUMAN	Q99983	OMD	Osteomodulin (Keratan sulfate proteoglycan osteomodulin) (KSPG osteomodulin) (Osteoadherin) (OSAD)	0.577325	0.200933	0.605303	0.176759	0.13924	0.879691	0.148152	1.0481	0.067803
EMIF-AD	OMGP_HUMAN	P23515	OMG	Oligodendrocyte-myelin glycoprotein	0.492295	0.201689	0.513019	0.160724	0.102753	0.79689	0.114367	1.042	0.059372
EMIF-AD	OPCM_HUMAN	Q14982	OPCML	Opioid-binding protein/cell adhesion molecule (OBCAM) (OPCML) (Opioid-binding cell adhesion molecule) (IgLON family member 1)	0.460845	0.176695	0.496387	0.137783	0.201148	0.779777	0.226037	1.0767	0.10659
EMIF-AD	OSTP_HUMAN	P10451	SPP1	Osteopontin (Bone sialoprotein 1) (Nephropontin) (Secreted phosphoprotein 1) (SPP-1) (Urinary stone protein) (Uropontin)	0.452052	0.174758	0.563335	0.170354	0.636783	0.974799	0.644909	1.2461	0.31743	0.00038187	3.4181	4.4644	1.3717e-05	4.8628	0.00037231
EMIF-AD	P3IP1_HUMAN	Q96FE7	PIK3IP1	Phosphoinositide-3-kinase-interacting protein 1 (PI3K-interacting protein 1) (Kringle domain-containing protein HGFL)	0.47373	0.155176	0.50598	0.125564	0.207835	0.809172	0.229757	1.0679	0.094766
EMIF-AD	PARK7_HUMAN	Q99497	PARK7	Parkinson disease protein 7 (Maillard deglycase) (Oncogene DJ1) (Parkinsonism-associated deglycase) (Protein DJ-1) (DJ-1) (Protein/nucleic acid deglycase DJ-1) (EC 3.1.2.-) (EC 3.5.1.-) (EC 3.5.1.124)	0.651666	0.124447	0.733352	0.137686	0.656401	1.10638	0.623249	1.126	0.17123	0.00050757	3.2945	4.3596	2.1566e-05	4.6662	0.00055876
EMIF-AD	PCD10_HUMAN	Q9P2E7	PCDH10	Protocadherin-10	0.372362	0.139796	0.381318	0.111061	0.0640694	0.794453	0.0714083	1.0236	0.033593
EMIF-AD	PCD17_HUMAN	O14917	PCDH17	Protocadherin-17 (Protocadherin-68)	0.687699	0.153871	0.656288	0.172658	-0.204137	1.1221	-0.192391	0.95461	-0.067019
EMIF-AD	PCDC2_HUMAN	Q9Y5I4	PCDHAC2	Protocadherin alpha-C2 (PCDH-alpha-C2)	0.454679	0.183493	0.485283	0.137925	0.166785	0.751663	0.190431	1.0671	0.093698
EMIF-AD	PCDGM_HUMAN	Q9Y5F6	PCDHGC5	Protocadherin gamma-C5 (PCDH-gamma-C5)	0.353327	0.178934	0.332773	0.138043	-0.114871	0.771476	-0.12969	0.94183	-0.086464
EMIF-AD	PCDH1_HUMAN	Q08174	PCDH1	Protocadherin-1 (Cadherin-like protein 1) (Protocadherin-42) (PC42)	0.478709	0.1819	0.499413	0.142273	0.11382	0.782148	0.127734	1.0432	0.061004
EMIF-AD	PCDH7_HUMAN	O60245	PCDH7	Protocadherin-7 (Brain-heart protocadherin) (BH-Pcdh)	0.579896	0.166987	0.583618	0.142646	0.0222902	0.854237	0.0240424	1.0061	0.0088411
EMIF-AD	PCDH9_HUMAN	Q9HC56	PCDH9	Protocadherin-9	0.546118	0.197789	0.569678	0.153556	0.119115	0.776363	0.134111	1.0431	0.060864
EMIF-AD	PCOC1_HUMAN	Q15113	PCOLCE	Procollagen C-endopeptidase enhancer 1 (Procollagen COOH-terminal proteinase enhancer 1) (PCPE-1) (Procollagen C-proteinase enhancer 1) (Type 1 procollagen C-proteinase enhancer protein) (Type I procollagen COOH-terminal proteinase enhancer)	0.608003	0.131733	0.605473	0.123341	-0.0192065	0.936297	-0.0198384	0.99569	-0.0062379
EMIF-AD	PCP_HUMAN	P42785	PRCP	Lysosomal Pro-X carboxypeptidase (EC 3.4.16.2) (Angiotensinase C) (Lysosomal carboxypeptidase C) (Proline carboxypeptidase) (Prolylcarboxypeptidase) (PRCP)	0.706159	0.164833	0.7016	0.131585	-0.0276591	0.798293	-0.0307615	0.99299	-0.010145
EMIF-AD	PCS1N_HUMAN	Q9UHG2	PCSK1N	ProSAAS (Proprotein convertase subtilisin/kexin type 1 inhibitor) (Proprotein convertase 1 inhibitor) (pro-SAAS) [Cleaved into: KEP; Big SAAS (b-SAAS); Little SAAS (l-SAAS) (N-proSAAS); Big PEN-LEN (b-PEN-LEN) (SAAS CT(1-49)); PEN; Little LEN (l-LEN); Big LEN (b-LEN) (SAAS CT(25-40))]	0.436805	0.179626	0.4448	0.160002	0.0445071	0.890751	0.0470787	1.0181	0.02585
EMIF-AD	PDGFA_HUMAN	P04085	PDGFA	Platelet-derived growth factor subunit A (PDGF subunit A) (PDGF-1) (Platelet-derived growth factor A chain) (Platelet-derived growth factor alpha polypeptide)	0.575302	0.147652	0.587369	0.14257	0.0817267	0.965583	0.0831577	1.0215	0.03065
EMIF-AD	PDGFB_HUMAN	P01127	PDGFB	Platelet-derived growth factor subunit B (PDGF subunit B) (PDGF-2) (Platelet-derived growth factor B chain) (Platelet-derived growth factor beta polypeptide) (Proto-oncogene c-Sis) (Becaplermin)	0.453653	0.162184	0.471547	0.137554	0.110332	0.848136	0.119398	1.0392	0.055439
EMIF-AD	PDIA3_HUMAN	P30101	PDIA3	Protein disulfide-isomerase A3 (EC 5.3.4.1) (58 kDa glucose-regulated protein) (58 kDa microsomal protein) (p58) (Disulfide isomerase ER-60) (Endoplasmic reticulum resident protein 57) (ER protein 57) (ERp57) (Endoplasmic reticulum resident protein 60) (ER protein 60) (ERp60)	0.412319	0.136971	0.40061	0.119825	-0.0854863	0.87482	-0.0911941	0.97169	-0.041432
EMIF-AD	PDXL2_HUMAN	Q9NZ53	PODXL2	Podocalyxin-like protein 2 (Endoglycan)	0.458356	0.170224	0.508053	0.112015	0.291953	0.658043	0.352165	1.1083	0.14841	0.088933	1.0509	2.4105	0.016957	1.7707	0.07968
EMIF-AD	PEBP1_HUMAN	P30086	PEBP1	Phosphatidylethanolamine-binding protein 1 (PEBP-1) (HCNPpp) (Neuropolypeptide h3) (Prostatic-binding protein) (Raf kinase inhibitor protein) (RKIP) [Cleaved into: Hippocampal cholinergic neurostimulating peptide (HCNP)]	0.440628	0.132773	0.564771	0.126471	0.935004	0.952534	0.957733	1.2812	0.35746	2.1764e-08	7.6623	6.6382	3.1898e-10	9.4962	2.0202e-08
EMIF-AD	PEBP4_HUMAN	Q96S96	PEBP4	Phosphatidylethanolamine-binding protein 4 (PEBP-4) (hPEBP4) (Protein cousin-of-RKIP 1)	0.623656	0.174275	0.632328	0.147364	0.0497617	0.845585	0.0539251	1.0136	0.019483
EMIF-AD	PEDF_HUMAN	P36955	SERPINF1	Pigment epithelium-derived factor (PEDF) (Cell proliferation-inducing gene 35 protein) (EPC-1) (Serpin F1)	0.430095	0.169986	0.414316	0.149992	-0.0928226	0.882378	-0.0986227	0.96331	-0.053927
EMIF-AD	PENK_HUMAN	P01210	PENK	Proenkephalin-A [Cleaved into: Synenkephalin; Met-enkephalin (Opioid growth factor) (OGF); PENK(114-133); PENK(143-183); Met-enkephalin-Arg-Gly-Leu; Leu-enkephalin; PENK(237-258); Met-enkephalin-Arg-Phe]	0.434895	0.162573	0.427597	0.159195	-0.0448882	0.979219	-0.0453595	0.98297	-0.024788
EMIF-AD	PGBM_HUMAN	P98160	HSPG2	Basement membrane-specific heparan sulfate proteoglycan core protein (HSPG) (Perlecan) (PLC) [Cleaved into: Endorepellin; LG3 peptide]	0.447702	0.150948	0.457092	0.145015	0.0622043	0.960695	0.0634512	1.0201	0.02876
EMIF-AD	PGCB_HUMAN	Q96GW7	BCAN	Brevican core protein (Brain-enriched hyaluronan-binding protein) (BEHAB) (Chondroitin sulfate proteoglycan 7)	0.528916	0.206107	0.548611	0.150041	0.0955572	0.727978	0.1106	1.037	0.052455
EMIF-AD	PGK1_HUMAN	P00558	PGK1	Phosphoglycerate kinase 1 (EC 2.7.2.3) (Cell migration-inducing gene 10 protein) (Primer recognition protein 2) (PRP 2)	0.611905	0.128869	0.683406	0.145039	0.55484	1.12548	0.522085	1.1169	0.15954	0.0064515	2.1903	3.6006	0.00040866	3.3886	0.0070295
EMIF-AD	PGRP2_HUMAN	Q96PD5	PGLYRP2	N-acetylmuramoyl-L-alanine amidase (EC 3.5.1.28) (Peptidoglycan recognition protein 2) (Peptidoglycan recognition protein long) (PGRP-L)	0.571655	0.196727	0.524448	0.157714	-0.239963	0.80169	-0.266375	0.91714	-0.12479
EMIF-AD	PGS1_HUMAN	P21810	BGN	Biglycan (Bone/cartilage proteoglycan I) (PG-S1)	0.546182	0.166428	0.566071	0.152329	0.119502	0.915289	0.124787	1.0368	0.052081
EMIF-AD	PGS2_HUMAN	P07585	DCN	Decorin (Bone proteoglycan II) (PG-S2) (PG40)	0.429796	0.194189	0.403687	0.163199	-0.13445	0.840415	-0.146109	0.93926	-0.090397
EMIF-AD	PI16_HUMAN	Q6UXB8	PI16	Peptidase inhibitor 16 (PI-16) (Cysteine-rich secretory protein 9) (CRISP-9) (PSP94-binding protein) (CD antigen CD364)	0.359785	0.164094	0.348615	0.119383	-0.0680701	0.727524	-0.0788065	0.96893	-0.045533
EMIF-AD	PIMT_HUMAN	P22061	PCMT1	Protein-L-isoaspartate(D-aspartate) O-methyltransferase (PIMT) (EC 2.1.1.77) (L-isoaspartyl protein carboxyl methyltransferase) (Protein L-isoaspartyl/D-aspartyl methyltransferase) (Protein-beta-aspartate methyltransferase)	0.536913	0.201806	0.59723	0.173556	0.298886	0.860015	0.32138	1.1121	0.15333
EMIF-AD	PLMN_HUMAN	P00747	PLG	Plasminogen (EC 3.4.21.7) [Cleaved into: Plasmin heavy chain A; Activation peptide; Angiostatin; Plasmin heavy chain A, short form; Plasmin light chain B]	0.543934	0.200359	0.461054	0.151579	-0.413655	0.756539	-0.470989	0.84753	-0.23866	0.018488	1.7331	-3.2552	0.0013458	2.871	0.015981
EMIF-AD	PLOD1_HUMAN	Q02809	PLOD1	Procollagen-lysine,2-oxoglutarate 5-dioxygenase 1 (EC 1.14.11.4) (Lysyl hydroxylase 1) (LH1)	0.60195	0.155371	0.593791	0.148942	-0.052514	0.958622	-0.0536234	0.98693	-0.018987
EMIF-AD	PLSL_HUMAN	P13796	LCP1	Plastin-2 (L-plastin) (LC64P) (Lymphocyte cytosolic protein 1) (LCP-1)	0.525443	0.182297	0.510474	0.14846	-0.0821093	0.814386	-0.0905093	0.97119	-0.042181
EMIF-AD	PLTP_HUMAN	P55058	PLTP	Phospholipid transfer protein (Lipid transfer protein II)	0.577362	0.18148	0.577644	0.180988	0.00155674	0.997291	0.00155885	1.0008	0.0011036
EMIF-AD	PLXB2_HUMAN	O15031	PLXNB2	Plexin-B2 (MM1)	0.591191	0.179657	0.597209	0.158065	0.0334972	0.879816	0.0356388	1.0097	0.01388
EMIF-AD	PMGT1_HUMAN	Q8WZA1	POMGNT1	Protein O-linked-mannose beta-1,2-N-acetylglucosaminyltransferase 1 (POMGnT1) (EC 2.4.1.-) (UDP-GlcNAc:alpha-D-mannoside beta-1,2-N-acetylglucosaminyltransferase I.2) (GnT I.2)	0.609717	0.131743	0.628925	0.113357	0.145801	0.860445	0.156738	1.0307	0.043594
EMIF-AD	PON1_HUMAN	P27169	PON1	Serum paraoxonase/arylesterase 1 (PON 1) (EC 3.1.1.2) (EC 3.1.1.81) (EC 3.1.8.1) (Aromatic esterase 1) (A-esterase 1) (K-45) (Serum aryldialkylphosphatase 1)	0.49644	0.195447	0.453474	0.147967	-0.219835	0.757068	-0.25023	0.91317	-0.13104
EMIF-AD	PPIA_HUMAN	P62937	PPIA	Peptidyl-prolyl cis-trans isomerase A (PPIase A) (EC 5.2.1.8) (Cyclophilin A) (Cyclosporin A-binding protein) (Rotamase A) [Cleaved into: Peptidyl-prolyl cis-trans isomerase A, N-terminally processed]	0.641766	0.118074	0.708906	0.114692	0.568619	0.971355	0.576882	1.1047	0.1436	0.0022252	2.6526	3.9988	9.094e-05	4.0412	0.0021598
EMIF-AD	PPIB_HUMAN	P23284	PPIB	Peptidyl-prolyl cis-trans isomerase B (PPIase B) (EC 5.2.1.8) (CYP-S1) (Cyclophilin B) (Rotamase B) (S-cyclophilin) (SCYLP)	0.586251	0.142089	0.593173	0.117533	0.0487148	0.827175	0.0533225	1.0109	0.015592
EMIF-AD	PPIC_HUMAN	P45877	PPIC	Peptidyl-prolyl cis-trans isomerase C (PPIase C) (EC 5.2.1.8) (Cyclophilin C) (Rotamase C)	0.542565	0.166963	0.580601	0.150561	0.227815	0.901767	0.239582	1.07	0.097584
EMIF-AD	PPN_HUMAN	O95428	PAPLN	Papilin	0.553726	0.179126	0.553081	0.147936	-0.00359821	0.825879	-0.00394135	0.99853	-0.002117
EMIF-AD	PRDX1_HUMAN	Q06830	PRDX1	Peroxiredoxin-1 (EC 1.11.1.24) (Natural killer cell-enhancing factor A) (NKEF-A) (Proliferation-associated gene protein) (PAG) (Thioredoxin peroxidase 2) (Thioredoxin-dependent peroxide reductase 2) (Thioredoxin-dependent peroxiredoxin 1)	0.635471	0.10971	0.664594	0.110046	0.265454	1.00306	0.265048	1.0458	0.064651
EMIF-AD	PRDX2_HUMAN	P32119	PRDX2	Peroxiredoxin-2 (EC 1.11.1.24) (Natural killer cell-enhancing factor B) (NKEF-B) (PRP) (Thiol-specific antioxidant protein) (TSA) (Thioredoxin peroxidase 1) (Thioredoxin-dependent peroxide reductase 1) (Thioredoxin-dependent peroxiredoxin 2)	0.433872	0.0930877	0.45313	0.0901178	0.206885	0.968096	0.210239	1.0452	0.063844
EMIF-AD	PRELP_HUMAN	P51888	PRELP	Prolargin (Proline-arginine-rich end leucine-rich repeat protein)	0.402284	0.186919	0.410428	0.193044	0.04357	1.03277	0.0428678	1.0203	0.028924
EMIF-AD	PRG4_HUMAN	Q92954	PRG4	Proteoglycan 4 (Lubricin) (Megakaryocyte-stimulating factor) (Superficial zone proteoglycan) [Cleaved into: Proteoglycan 4 C-terminal part]	0.416725	0.158043	0.425301	0.158707	0.0542629	1.0042	0.0541491	1.0208	0.029672
EMIF-AD	PRIO_HUMAN	P04156	PRNP	Major prion protein (PrP) (ASCR) (PrP27-30) (PrP33-35C) (CD antigen CD230)	0.55455	0.163892	0.586248	0.12461	0.193407	0.760315	0.219741	1.0568	0.07969
EMIF-AD	PROS_HUMAN	P07225	PROS1	Vitamin K-dependent protein S	0.470551	0.164999	0.464015	0.155554	-0.0396151	0.942762	-0.0407822	0.98657	-0.019505
EMIF-AD	PRRT3_HUMAN	Q5FWE3	PRRT3	Proline-rich transmembrane protein 3	0.505521	0.161255	0.527098	0.134714	0.133807	0.83541	0.145806	1.0421	0.059523
EMIF-AD	PRVA_HUMAN	P20472	PVALB	Parvalbumin alpha	0.456511	0.16957	0.50022	0.161245	0.257765	0.950909	0.264251	1.0955	0.13159
EMIF-AD	PTGDS_HUMAN	P41222	PTGDS	Prostaglandin-H2 D-isomerase (EC 5.3.99.2) (Beta-trace protein) (Cerebrin-28) (Glutathione-independent PGD synthase) (Lipocalin-type prostaglandin-D synthase) (L-PGDS) (Prostaglandin-D2 synthase) (PGD2 synthase) (PGDS) (PGDS2)	0.463646	0.156605	0.483132	0.14991	0.124428	0.957249	0.127145	1.0418	0.059051
EMIF-AD	PTN_HUMAN	P21246	PTN	Pleiotrophin (PTN) (Heparin-binding brain mitogen) (HBBM) (Heparin-binding growth factor 8) (HBGF-8) (Heparin-binding growth-associated molecule) (HB-GAM) (Heparin-binding neurite outgrowth-promoting factor) (HBNF) (Heparin-binding neurite outgrowth-promoting factor 1) (HBNF-1) (Osteoblast-specific factor 1) (OSF-1)	0.673845	0.108515	0.681457	0.106083	0.0701485	0.977589	0.0709435	1.012	0.017222
EMIF-AD	PTPR2_HUMAN	Q92932	PTPRN2	Receptor-type tyrosine-protein phosphatase N2 (R-PTP-N2) (EC 3.1.3.-) (EC 3.1.3.48) (Islet cell autoantigen-related protein) (IAR) (ICAAR) (Phogrin) [Cleaved into: IA-2beta60]	0.417981	0.196153	0.391704	0.167137	-0.133958	0.85207	-0.144658	0.93721	-0.093552
EMIF-AD	PTPRD_HUMAN	P23468	PTPRD	Receptor-type tyrosine-protein phosphatase delta (Protein-tyrosine phosphatase delta) (R-PTP-delta) (EC 3.1.3.48)	0.596939	0.1351	0.58133	0.0942759	-0.115533	0.697822	-0.136096	0.97336	-0.038957
EMIF-AD	PTPRF_HUMAN	P10586	PTPRF	Receptor-type tyrosine-protein phosphatase F (EC 3.1.3.48) (Leukocyte common antigen related) (LAR)	0.361391	0.12676	0.357649	0.0886032	-0.029518	0.698985	-0.0347478	0.98929	-0.015535
EMIF-AD	PTPRG_HUMAN	P23470	PTPRG	Receptor-type tyrosine-protein phosphatase gamma (Protein-tyrosine phosphatase gamma) (R-PTP-gamma) (EC 3.1.3.48)	0.492064	0.205217	0.514725	0.159972	0.110427	0.779525	0.124108	1.0459	0.064736
EMIF-AD	PTPRN_HUMAN	Q16849	PTPRN	Receptor-type tyrosine-protein phosphatase-like N (R-PTP-N) (Islet cell antigen 512) (ICA 512) (Islet cell autoantigen 3) (PTP IA-2) [Cleaved into: ICA512-N-terminal fragment (ICA512-NTF); ICA512-transmembrane fragment (ICA512-TMF); ICA512-cleaved cytosolic fragment (ICA512-CCF)]	0.404541	0.196791	0.392192	0.160369	-0.0627496	0.81492	-0.0691486	0.96943	-0.044792
EMIF-AD	PTPRS_HUMAN	Q13332	PTPRS	Receptor-type tyrosine-protein phosphatase S (R-PTP-S) (EC 3.1.3.48) (Receptor-type tyrosine-protein phosphatase sigma) (R-PTP-sigma)	0.400223	0.146926	0.423298	0.123	0.157053	0.837152	0.170974	1.0576	0.080782
EMIF-AD	PTPRZ_HUMAN	P23471	PTPRZ1	Receptor-type tyrosine-protein phosphatase zeta (R-PTP-zeta) (EC 3.1.3.48) (Protein-tyrosine phosphatase receptor type Z polypeptide 1) (Protein-tyrosine phosphatase receptor type Z polypeptide 2) (R-PTP-zeta-2)	0.546394	0.207278	0.599562	0.143417	0.256502	0.691904	0.303211	1.0973	0.13395
EMIF-AD	PVR_HUMAN	P15151	PVR	Poliovirus receptor (Nectin-like protein 5) (NECL-5) (CD antigen CD155)	0.473085	0.113929	0.475568	0.103684	0.0217902	0.910081	0.022816	1.0048	0.0068814
EMIF-AD	PXDC2_HUMAN	Q6UX71	PLXDC2	Plexin domain-containing protein 2 (Tumor endothelial marker 7-related protein)	0.436459	0.172011	0.463937	0.165292	0.159748	0.960944	0.16293	1.0628	0.087807
EMIF-AD	QSOX1_HUMAN	O00391	QSOX1	Sulfhydryl oxidase 1 (hQSOX) (EC 1.8.3.2) (Quiescin Q6)	0.473686	0.154878	0.479362	0.17646	0.0366441	1.13935	0.0342573	1.0124	0.017841
EMIF-AD	R4RL2_HUMAN	Q86UN3	RTN4RL2	Reticulon-4 receptor-like 2 (Nogo receptor-like 3) (Nogo-66 receptor homolog 1) (Nogo-66 receptor-related protein 2) (NgR2)	0.447107	0.198228	0.45419	0.164197	0.0357316	0.828325	0.0390867	1.0158	0.02266
EMIF-AD	RARR2_HUMAN	Q99969	RARRES2	Retinoic acid receptor responder protein 2 (Chemerin) (RAR-responsive protein TIG2) (Tazarotene-induced gene 2 protein)	0.54813	0.171446	0.531362	0.152569	-0.0978069	0.889897	-0.103505	0.96899	-0.045451
EMIF-AD	RELN_HUMAN	P78509	RELN	Reelin (EC 3.4.21.-)	0.566279	0.205614	0.580113	0.169841	0.0672816	0.826021	0.073692	1.0242	0.034547
EMIF-AD	RENR_HUMAN	O75787	ATP6AP2	Renin receptor (ATPase H(+)-transporting lysosomal accessory protein 2) (ATPase H(+)-transporting lysosomal-interacting protein 2) (ER-localized type I transmembrane adapter) (Embryonic liver differentiation factor 10) (N14F) (Renin/prorenin receptor) (Vacuolar ATP synthase membrane sector-associated protein M8-9) (ATP6M8-9) (V-ATPase M8.9 subunit) [Cleaved into: Renin receptor N-terminal fragmen…	0.479945	0.197451	0.514728	0.199197	0.176159	1.00884	0.175384	1.0724	0.10088
EMIF-AD	RET4_HUMAN	P02753	RBP4	Retinol-binding protein 4 (Plasma retinol-binding protein) (PRBP) (RBP) [Cleaved into: Plasma retinol-binding protein(1-182); Plasma retinol-binding protein(1-181); Plasma retinol-binding protein(1-179); Plasma retinol-binding protein(1-176)]	0.492461	0.185836	0.429904	0.142546	-0.336626	0.767057	-0.381001	0.87269	-0.19646	0.05737	1.2413	-2.6414	0.0089525	2.0481	0.052608
EMIF-AD	RGMA_HUMAN	Q96B86	RGMA	Repulsive guidance molecule A (RGM domain family member A)	0.451208	0.149104	0.446468	0.129391	-0.0317941	0.867791	-0.0340446	0.9893	-0.015525
EMIF-AD	RGMB_HUMAN	Q6NW40	RGMB	Repulsive guidance molecule B (DRG11-responsive axonal guidance and outgrowth of neurite) (DRAGON)	0.471753	0.19109	0.50889	0.144063	0.194344	0.753899	0.221614	1.0784	0.10894
EMIF-AD	RL40_HUMAN	P62987	UBA52	Ubiquitin-60S ribosomal protein L40 (CEP52) (Ubiquitin A-52 residue ribosomal protein fusion product 1) [Cleaved into: Ubiquitin; 60S ribosomal protein L40 (Large ribosomal subunit protein eL40)]	0.538228	0.134362	0.615731	0.103242	0.576828	0.768386	0.652378	1.1431	0.1929	0.00038187	3.4181	4.5146	1.1167e-05	4.9521	0.00031826
EMIF-AD	RNAS1_HUMAN	P07998	RNASE1	Ribonuclease pancreatic (EC 4.6.1.18) (HP-RNase) (RIB-1) (RNase UpI-1) (Ribonuclease 1) (RNase 1) (Ribonuclease A) (RNase A)	0.333712	0.171432	0.32392	0.133395	-0.0571199	0.778122	-0.0642475	0.97075	-0.04283
EMIF-AD	RNAS4_HUMAN	P34096	RNASE4	Ribonuclease 4 (RNase 4) (EC 3.1.27.-)	0.56021	0.181075	0.554704	0.168181	-0.0304105	0.928793	-0.0315332	0.99016	-0.014268
EMIF-AD	RNAS6_HUMAN	Q93091	RNASE6	Ribonuclease K6 (RNase K6) (EC 3.1.27.-)	0.443314	0.170474	0.476222	0.149687	0.19304	0.878061	0.205574	1.0739	0.10283
EMIF-AD	RNT2_HUMAN	O00584	RNASET2	Ribonuclease T2 (EC 4.6.1.19) (Ribonuclease 6)	0.465637	0.176214	0.461821	0.151356	-0.0216577	0.858931	-0.0233012	0.99227	-0.011194
EMIF-AD	ROBO1_HUMAN	Q9Y6N7	ROBO1	Roundabout homolog 1 (Deleted in U twenty twenty) (H-Robo-1)	0.559509	0.190957	0.592443	0.160629	0.172472	0.841181	0.187349	1.0587	0.082244
EMIF-AD	RTN4R_HUMAN	Q9BZR6	RTN4R	Reticulon-4 receptor (Nogo receptor) (NgR) (Nogo-66 receptor)	0.460177	0.180439	0.458772	0.157447	-0.00778499	0.872579	-0.00831472	0.99671	-0.004748
EMIF-AD	S38AA_HUMAN	Q9HBR0	SLC38A10	Putative sodium-coupled neutral amino acid transporter 10 (Solute carrier family 38 member 10)	0.376502	0.168144	0.327974	0.170067	-0.288612	1.01144	-0.286971	0.87119	-0.19893
EMIF-AD	SAA4_HUMAN	P35542	SAA4	Serum amyloid A-4 protein (Constitutively expressed serum amyloid A protein) (C-SAA)	0.521273	0.176675	0.462698	0.122506	-0.331539	0.693395	-0.391567	0.88739	-0.17235	0.053615	1.2707	-2.701	0.0075716	2.1208	0.047706
EMIF-AD	SAMP_HUMAN	P02743	APCS	Serum amyloid P-component (SAP) (9.5S alpha-1-glycoprotein) [Cleaved into: Serum amyloid P-component(1-203)]	0.492978	0.193285	0.378296	0.149231	-0.593332	0.772076	-0.669646	0.76774	-0.3813	0.00026913	3.57	-4.6241	6.9937e-06	5.1553	0.00022147
EMIF-AD	SAP_HUMAN	P07602	PSAP	Prosaposin (Proactivator polypeptide) [Cleaved into: Saposin-A (Protein A); Saposin-B-Val; Saposin-B (Cerebroside sulfate activator) (CSAct) (Dispersin) (Sphingolipid activator protein 1) (SAP-1) (Sulfatide/GM1 activator); Saposin-C (A1 activator) (Co-beta-glucosidase) (Glucosylceramidase activator) (Sphingolipid activator protein 2) (SAP-2); Saposin-D (Component C) (Protein C)]	0.446572	0.182732	0.460073	0.132334	0.0738843	0.724198	0.0857028	1.0299	0.042566
EMIF-AD	SAP3_HUMAN	P17900	GM2A	Ganglioside GM2 activator (Cerebroside sulfate activator protein) (GM2-AP) (Sphingolipid activator protein 3) (SAP-3) [Cleaved into: Ganglioside GM2 activator isoform short]	0.522088	0.180902	0.556693	0.150638	0.191292	0.832702	0.208754	1.0659	0.092006
EMIF-AD	SBP1_HUMAN	Q13228	SELENBP1	Methanethiol oxidase (MTO) (EC 1.8.3.4) (56 kDa selenium-binding protein) (SBP56) (SP56) (Selenium-binding protein 1)	0.618786	0.179328	0.602894	0.154603	-0.0886209	0.862125	-0.0951826	0.97432	-0.037539
EMIF-AD	SCG1_HUMAN	P05060	CHGB	Secretogranin-1 (Chromogranin-B) (CgB) (Secretogranin I) (SgI) [Cleaved into: PE-11; GAWK peptide; CCB peptide]	0.526991	0.223487	0.559324	0.160011	0.144677	0.715977	0.168624	1.0614	0.085904	0.077567	1.1103	2.4893	0.01374	1.862	0.067517
EMIF-AD	SCG2_HUMAN	P13521	SCG2	Secretogranin-2 (Chromogranin-C) (Secretogranin II) (SgII) [Cleaved into: Secretoneurin (SN); Manserin]	0.440684	0.173582	0.441963	0.136029	0.00736647	0.783657	0.00825996	1.0027	0.0038866
EMIF-AD	SCG3_HUMAN	Q8WXD2	SCG3	Secretogranin-3 (Secretogranin III) (SgIII)	0.542979	0.207984	0.556027	0.181971	0.0627385	0.874927	0.0669237	1.0241	0.034423
EMIF-AD	SCRG1_HUMAN	O75711	SCRG1	Scrapie-responsive protein 1 (Scrapie-responsive gene 1 protein) (ScRG-1)	0.778613	0.140227	0.820199	0.0879727	0.296564	0.627361	0.364473	1.0529	0.074342
EMIF-AD	SE6L1_HUMAN	Q9BYH1	SEZ6L	Seizure 6-like protein	0.465265	0.19466	0.505092	0.156553	0.204598	0.804239	0.226797	1.0856	0.11848
EMIF-AD	SE6L2_HUMAN	Q6UXD5	SEZ6L2	Seizure 6-like protein 2	0.51303	0.181953	0.527588	0.155667	0.080008	0.855532	0.0862373	1.0284	0.040337
EMIF-AD	SEM3G_HUMAN	Q9NS98	SEMA3G	Semaphorin-3G (Semaphorin sem2)	0.484453	0.171823	0.494891	0.164348	0.0607505	0.956494	0.0621014	1.0218	0.031116
EMIF-AD	SEM4B_HUMAN	Q9NPR2	SEMA4B	Semaphorin-4B (Semaphorin-C)	0.671914	0.141932	0.716869	0.0974844	0.316732	0.686838	0.375533	1.0659	0.092099	0.065349	1.1848	2.5768	0.010767	1.9679	0.058794
EMIF-AD	SEM6D_HUMAN	Q8NFY4	SEMA6D	Semaphorin-6D	0.456454	0.182565	0.47294	0.134344	0.0903023	0.735869	0.104043	1.0358	0.050723
EMIF-AD	SEM7A_HUMAN	O75326	SEMA7A	Semaphorin-7A (CDw108) (JMH blood group antigen) (John-Milton-Hargen human blood group Ag) (Semaphorin-K1) (Sema K1) (Semaphorin-L) (Sema L) (CD antigen CD108)	0.517923	0.21531	0.540491	0.178592	0.104817	0.829461	0.114587	1.0435	0.061406
EMIF-AD	SEPP1_HUMAN	P49908	SELENOP	Selenoprotein P (SeP)	0.475684	0.144593	0.459055	0.106395	-0.115007	0.735826	-0.13251	0.96499	-0.051408
EMIF-AD	SEZ6_HUMAN	Q53EL9	SEZ6	Seizure protein 6 homolog (SEZ-6) (hSEZ-6)	0.626674	0.158722	0.650164	0.118654	0.147995	0.747558	0.169374	1.0368	0.052137
EMIF-AD	SFRP3_HUMAN	Q92765	FRZB	Secreted frizzled-related protein 3 (sFRP-3) (Frezzled) (Fritz) (Frizzled-related protein 1) (FrzB-1)	0.583079	0.146258	0.64079	0.139254	0.394582	0.952108	0.404263	1.0986	0.13568	0.0417	1.3799	2.7976	0.0056748	2.246	0.039934
EMIF-AD	SFRP4_HUMAN	Q6FHJ7	SFRP4	Secreted frizzled-related protein 4 (sFRP-4) (Frizzled protein, human endometrium) (FrpHE)	0.602957	0.143004	0.570787	0.136358	-0.224963	0.953525	-0.230315	0.94749	-0.077824
EMIF-AD	SHBG_HUMAN	P04278	SHBG	Sex hormone-binding globulin (SHBG) (Sex steroid-binding protein) (SBP) (Testis-specific androgen-binding protein) (ABP) (Testosterone-estradiol-binding globulin) (TeBG) (Testosterone-estrogen-binding globulin)	0.469235	0.186959	0.474632	0.164785	0.0288664	0.881399	0.0306861	1.0117	0.016756
EMIF-AD	SHPS1_HUMAN	P78324	SIRPA	Tyrosine-protein phosphatase non-receptor type substrate 1 (SHP substrate 1) (SHPS-1) (Brain Ig-like molecule with tyrosine-based activation motifs) (Bit) (CD172 antigen-like family member A) (Inhibitory receptor SHPS-1) (Macrophage fusion receptor) (MyD-1 antigen) (Signal-regulatory protein alpha-1) (Sirp-alpha-1) (Signal-regulatory protein alpha-2) (Sirp-alpha-2) (Signal-regulatory protein alph…	0.601868	0.189345	0.645894	0.15881	0.232519	0.838732	0.252912	1.0728	0.10138
EMIF-AD	SHSA5_HUMAN	Q8N114	SHISA5	Protein shisa-5 (Putative NF-kappa-B-activating protein 120) (Scotin)	0.87074	0.02808	0.871115	0.096857	0.0133746	3.44932	0.006012	1.0023	0.0032838
EMIF-AD	SIAE_HUMAN	Q9HAT2	SIAE	Sialate O-acetylesterase (EC 3.1.1.53) (H-Lse) (Sialic acid-specific 9-O-acetylesterase)	0.492091	0.191309	0.462893	0.168157	-0.152627	0.878978	-0.162457	0.94056	-0.088408
EMIF-AD	SIAT2_HUMAN	Q96JF0	ST6GAL2	Beta-galactoside alpha-2,6-sialyltransferase 2 (Alpha 2,6-ST 2) (EC 2.4.99.1) (CMP-N-acetylneuraminate-beta-galactosamide-alpha-2,6-sialyltransferase 2) (ST6Gal II) (ST6GalII) (hST6Gal II) (Sialyltransferase 2)	0.652439	0.147613	0.649589	0.102163	-0.0193047	0.692099	-0.0228174	0.99516	-0.0069987
EMIF-AD	SIG14_HUMAN	Q08ET2	SIGLEC14	Sialic acid-binding Ig-like lectin 14 (Siglec-14)	0.624332	0.135767	0.642569	0.144712	0.134329	1.06589	0.130045	1.0294	0.041808
EMIF-AD	SLIK1_HUMAN	Q96PX8	SLITRK1	SLIT and NTRK-like protein 1 (Leucine-rich repeat-containing protein 12)	0.515628	0.169708	0.551219	0.127764	0.209718	0.75285	0.239288	1.0684	0.095469
EMIF-AD	SLIT1_HUMAN	O75093	SLIT1	Slit homolog 1 protein (Slit-1) (Multiple epidermal growth factor-like domains protein 4) (Multiple EGF-like domains protein 4)	0.447253	0.170269	0.471957	0.137589	0.145089	0.80807	0.16049	1.0549	0.077156
EMIF-AD	SMS_HUMAN	P61278	SST	Somatostatin (Growth hormone release-inhibiting factor) [Cleaved into: Somatostatin-28; Somatostatin-14 (SST-14); Neuronostatin (NST)]	0.804473	0.0991921	0.803787	0.052876	-0.00691663	0.533066	-0.00902326	0.99759	-0.0034817
EMIF-AD	SNED1_HUMAN	Q8TER0	SNED1	Sushi, nidogen and EGF-like domain-containing protein 1 (Insulin-responsive sequence DNA-binding protein 1) (IRE-BP1)	0.341077	0.167215	0.308628	0.110329	-0.194054	0.659802	-0.233828	0.90474	-0.14442
EMIF-AD	SODC_HUMAN	P00441	SOD1	Superoxide dismutase [Cu-Zn] (EC 1.15.1.1) (Superoxide dismutase 1) (hSod1)	0.424096	0.150312	0.50473	0.130568	0.536443	0.868646	0.574151	1.1897	0.25062	0.0025229	2.5981	3.9758	9.9302e-05	4.003	0.0022641
EMIF-AD	SODE_HUMAN	P08294	SOD3	Extracellular superoxide dismutase [Cu-Zn] (EC-SOD) (EC 1.15.1.1)	0.49218	0.161128	0.461771	0.180202	-0.188725	1.11838	-0.178179	0.93871	-0.091253
EMIF-AD	SODM_HUMAN	P04179	SOD2	Superoxide dismutase [Mn], mitochondrial (EC 1.15.1.1)	0.299443	0.119219	0.38123	0.0905733	0.686017	0.75972	0.779689	1.273	0.3482	1.1517e-05	4.9386	5.3827	2.1826e-07	6.661	8.2938e-06
EMIF-AD	SORC3_HUMAN	Q9UPU3	SORCS3	VPS10 domain-containing receptor SorCS3	0.616617	0.150061	0.632317	0.101932	0.104622	0.679272	0.124604	1.0251	0.035784
EMIF-AD	SORL_HUMAN	Q92673	SORL1	Sortilin-related receptor (Low-density lipoprotein receptor relative with 11 ligand-binding repeats) (LDLR relative with 11 ligand-binding repeats) (LR11) (SorLA-1) (Sorting protein-related receptor containing LDLR class A repeats) (SorLA)	0.390894	0.12964	0.361401	0.13263	-0.2275	1.02306	-0.224906	0.9245	-0.11326
EMIF-AD	SPON1_HUMAN	Q9HCB6	SPON1	Spondin-1 (F-spondin) (Vascular smooth muscle cell growth-promoting factor)	0.48345	0.115589	0.564419	0.11932	0.700495	1.03228	0.689367	1.1667	0.22246	0.00011591	3.9359	4.7707	3.6759e-06	5.4346	0.00012325
EMIF-AD	SPRC_HUMAN	P09486	SPARC	SPARC (Basement-membrane protein 40) (BM-40) (Osteonectin) (ON) (Secreted protein acidic and rich in cysteine)	0.50635	0.159885	0.482169	0.12326	-0.15124	0.770929	-0.170803	0.95169	-0.071436
EMIF-AD	SPRL1_HUMAN	Q14515	SPARCL1	SPARC-like protein 1 (High endothelial venule protein) (Hevin) (MAST 9)	0.490742	0.189127	0.528191	0.144877	0.198005	0.766028	0.224238	1.0762	0.10596
EMIF-AD	SULF2_HUMAN	Q8IWU5	SULF2	Extracellular sulfatase Sulf-2 (hSulf-2) (EC 3.1.6.-)	0.435109	0.141531	0.452933	0.145413	0.125934	1.02743	0.12423	1.0405	0.057248
EMIF-AD	SUSD5_HUMAN	O60279	SUSD5	Sushi domain-containing protein 5	0.518901	0.185885	0.540059	0.15025	0.113824	0.808296	0.125891	1.0413	0.058383
EMIF-AD	T132A_HUMAN	Q24JP5	TMEM132A	Transmembrane protein 132A (HSPA5-binding protein 1)	0.493445	0.19285	0.558436	0.160728	0.336999	0.833437	0.367615	1.1315	0.17826	0.066445	1.1775	2.5433	0.011774	1.9291	0.061848
EMIF-AD	T132C_HUMAN	Q8N3T6	TMEM132C	Transmembrane protein 132C	0.47795	0.153545	0.480295	0.129004	0.0152706	0.840172	0.0165969	1.0045	0.0065167
EMIF-AD	TAGL_HUMAN	Q01995	TAGLN	Transgelin (22 kDa actin-binding protein) (Protein WS3-10) (Smooth muscle protein 22-alpha) (SM22-alpha)	0.50667	0.177624	0.558996	0.165723	0.294591	0.932996	0.304803	1.1029	0.14131
EMIF-AD	TALDO_HUMAN	P37837	TALDO1	Transaldolase (EC 2.2.1.2)	0.583059	0.144753	0.646055	0.117001	0.435191	0.808281	0.481331	1.108	0.14798	0.015808	1.8011	3.3299	0.0010437	2.9814	0.013911
EMIF-AD	TCO2_HUMAN	P20062	TCN2	Transcobalamin-2 (TC-2) (Transcobalamin II) (TC II) (TCII)	0.580425	0.138938	0.569657	0.14722	-0.0775061	1.05961	-0.0752629	0.98245	-0.025547
EMIF-AD	TENR_HUMAN	Q92752	TNR	Tenascin-R (TN-R) (Janusin) (Restrictin)	0.524695	0.130605	0.522064	0.111174	-0.0201426	0.851217	-0.0217614	0.99404	-0.0086239
EMIF-AD	TENX_HUMAN	P22105	TNXB	Tenascin-X (TN-X) (Hexabrachion-like protein)	0.629866	0.182619	0.603948	0.143979	-0.141921	0.788414	-0.158711	0.95811	-0.061731
EMIF-AD	TETN_HUMAN	P05452	CLEC3B	Tetranectin (TN) (C-type lectin domain family 3 member B) (Plasminogen kringle 4-binding protein)	0.458463	0.13764	0.478391	0.127794	0.144786	0.928467	0.150157	1.0432	0.060998
EMIF-AD	TGON2_HUMAN	O43493	TGOLN2	Trans-Golgi network integral membrane protein 2 (Trans-Golgi network glycoprotein 46) (TGN38 homolog) (hTGN46) (Trans-Golgi network glycoprotein 48) (hTGN48) (Trans-Golgi network glycoprotein 51) (hTGN51) (Trans-Golgi network protein 2)	0.409087	0.162551	0.452456	0.14325	0.266805	0.881264	0.283645	1.1058	0.14511
EMIF-AD	THBG_HUMAN	P05543	SERPINA7	Thyroxine-binding globulin (Serpin A7) (T4-binding globulin)	0.622991	0.202298	0.542843	0.181802	-0.396189	0.898683	-0.41733	0.87109	-0.19911	0.035807	1.446	-2.9025	0.0041349	2.3835	0.033399
EMIF-AD	THIO_HUMAN	P10599	TXN	Thioredoxin (Trx) (ATL-derived factor) (ADF) (Surface-associated sulphydryl protein) (SASP) (allergen Hom s Trx)	0.76847	0.118768	0.834733	0.111322	0.557924	0.937311	0.575978	1.0859	0.11888	0.0022252	2.6526	4.0013	8.9981e-05	4.0459	0.0021598
EMIF-AD	THRB_HUMAN	P00734	F2	Prothrombin (EC 3.4.21.5) (Coagulation factor II) [Cleaved into: Activation peptide fragment 1; Activation peptide fragment 2; Thrombin light chain; Thrombin heavy chain]	0.448886	0.188649	0.409755	0.160998	-0.207428	0.853427	-0.223832	0.91263	-0.1319
EMIF-AD	THY1_HUMAN	P04216	THY1	Thy-1 membrane glycoprotein (CDw90) (Thy-1 antigen) (CD antigen CD90)	0.486134	0.207384	0.480599	0.173197	-0.0266893	0.835155	-0.0290868	0.98861	-0.016521
EMIF-AD	TICN1_HUMAN	Q08629	SPOCK1	Testican-1 (Protein SPOCK)	0.451105	0.197621	0.474951	0.170555	0.120661	0.863039	0.129531	1.0528	0.074174
EMIF-AD	TICN2_HUMAN	Q92563	SPOCK2	Testican-2 (SPARC/osteonectin, CWCV, and Kazal-like domains proteoglycan 2)	0.446611	0.185929	0.514137	0.14107	0.363183	0.758729	0.413006	1.1511	0.20297	0.040388	1.3937	2.85	0.0048627	2.3131	0.035997
EMIF-AD	TICN3_HUMAN	Q9BQ16	SPOCK3	Testican-3 (SPARC/osteonectin, CWCV, and Kazal-like domains proteoglycan 3)	0.407382	0.149644	0.388165	0.143233	-0.128417	0.95716	-0.131228	0.9528	-0.069755
EMIF-AD	TIMP1_HUMAN	P01033	TIMP1	Metalloproteinase inhibitor 1 (Erythroid-potentiating activity) (EPA) (Fibroblast collagenase inhibitor) (Collagenase inhibitor) (Tissue inhibitor of metalloproteinases 1) (TIMP-1)	0.468137	0.156135	0.456065	0.135208	-0.077319	0.865968	-0.0828728	0.97467	-0.037008
EMIF-AD	TIMP2_HUMAN	P16035	TIMP2	Metalloproteinase inhibitor 2 (CSC-21K) (Tissue inhibitor of metalloproteinases 2) (TIMP-2)	0.465131	0.161925	0.447031	0.156114	-0.111782	0.96411	-0.113825	0.96138	-0.056824
EMIF-AD	TIMP4_HUMAN	Q99727	TIMP4	Metalloproteinase inhibitor 4 (Tissue inhibitor of metalloproteinases 4) (TIMP-4)	0.531406	0.189191	0.550232	0.165976	0.0995068	0.877295	0.106011	1.035	0.049569
EMIF-AD	TNR21_HUMAN	O75509	TNFRSF21	Tumor necrosis factor receptor superfamily member 21 (Death receptor 6) (CD antigen CD358)	0.497395	0.159345	0.506097	0.121462	0.0546124	0.762256	0.0619801	1.017	0.024287
EMIF-AD	TPIS_HUMAN	P60174	TPI1	Triosephosphate isomerase (TIM) (EC 5.3.1.1) (Methylglyoxal synthase) (EC 4.2.3.3) (Triose-phosphate isomerase)	0.703319	0.149365	0.776555	0.126843	0.490313	0.849216	0.530293	1.1034	0.14202	0.0060284	2.2198	3.6778	0.00030553	3.5149	0.0054423
EMIF-AD	TRFE_HUMAN	P02787	TF	Serotransferrin (Transferrin) (Beta-1 metal-binding globulin) (Siderophilin)	0.516264	0.16975	0.439281	0.151573	-0.453506	0.892916	-0.479161	0.85071	-0.23327	0.015557	1.8081	-3.3277	0.0010494	2.9791	0.013911
EMIF-AD	TRY1_HUMAN	P07477	PRSS1	Serine protease 1 (EC 3.4.21.4) (Anionic trypsin I) (Anionic trypsin-I) (Beta-trypsin) (Cationic trypsinogen) (Pretrypsinogen I) (Trypsin I) (Trypsin-1) [Cleaved into: Alpha-trypsin chain 1; Alpha-trypsin chain 2]	0.571571	0.162741	0.561853	0.15296	-0.059717	0.939898	-0.0615671	0.98252	-0.02544
EMIF-AD	TSP1_HUMAN	P07996	THBS1	Thrombospondin-1 (Glycoprotein G)	0.323837	0.183659	0.319582	0.126632	-0.023168	0.689499	-0.0274258	0.98671	-0.0193
EMIF-AD	TSP2_HUMAN	P35442	THBS2	Thrombospondin-2	0.459184	0.186263	0.429856	0.172132	-0.157452	0.924133	-0.163661	0.93624	-0.095053
EMIF-AD	TTHY_HUMAN	P02766	TTR	Transthyretin (ATTR) (Prealbumin) (TBPA)	0.483972	0.18483	0.441102	0.173361	-0.231938	0.937944	-0.239364	0.91149	-0.1337
EMIF-AD	TYB4_HUMAN	P62328	TMSB4X	Thymosin beta-4 (T beta-4) (Fx) [Cleaved into: Hemoregulatory peptide AcSDKP (Ac-Ser-Asp-Lys-Pro) (N-acetyl-SDKP) (AcSDKP) (Seraspenide)]	0.511411	0.164671	0.625167	0.162535	0.690807	0.98703	0.695316	1.2223	0.28961	0.0001087	3.9638	4.8123	3.0291e-06	5.5187	0.00010791
EMIF-AD	UACA_HUMAN	Q9BZF9	UACA	Uveal autoantigen with coiled-coil domains and ankyrin repeats	0.49776	0.18906	0.418807	0.136832	-0.417611	0.723749	-0.484538	0.84124	-0.2494	0.015808	1.8011	-3.3433	0.0010033	2.9986	0.013911
EMIF-AD	UFO_HUMAN	P30530	AXL	Tyrosine-protein kinase receptor UFO (EC 2.7.10.1) (AXL oncogene)	0.392559	0.163996	0.410861	0.13015	0.111598	0.793616	0.12444	1.0462	0.065186
EMIF-AD	VAS1_HUMAN	Q15904	ATP6AP1	V-type proton ATPase subunit S1 (V-ATPase subunit S1) (Protein XAP-3) (V-ATPase Ac45 subunit) (V-ATPase S1 accessory protein) (Vacuolar proton pump subunit S1)	0.574565	0.210098	0.628673	0.163619	0.257537	0.778773	0.289567	1.0939	0.12953
EMIF-AD	VASN_HUMAN	Q6EMK4	VASN	Vasorin (Protein slit-like 2)	0.541718	0.123221	0.553472	0.13074	0.0953915	1.06102	0.0925672	1.021	0.030015
EMIF-AD	VCAM1_HUMAN	P19320	VCAM1	Vascular cell adhesion protein 1 (V-CAM 1) (VCAM-1) (INCAM-100) (CD antigen CD106)	0.392685	0.168556	0.379076	0.172613	-0.0807392	1.02407	-0.0797791	0.96556	-0.050564
EMIF-AD	VGF_HUMAN	O15240	VGF	Neurosecretory protein VGF [Cleaved into: Neuroendocrine regulatory peptide-1 (NERP-1); Neuroendocrine regulatory peptide-2 (NERP-2); VGF-derived peptide TLQP-21; VGF-derived peptide TLQP-62; Antimicrobial peptide VGF[554-577]]	0.421703	0.183007	0.408471	0.145272	-0.0723043	0.793805	-0.0806156	0.96843	-0.046278
EMIF-AD	VTDB_HUMAN	P02774	GC	Vitamin D-binding protein (DBP) (VDB) (Gc protein-derived macrophage activating factor) (Gc-MAF) (GcMAF) (Gc-globulin) (Group-specific component) (Gc) (Vitamin D-binding protein-macrophage activating factor) (DBP-maf)	0.577717	0.187139	0.518716	0.148234	-0.315279	0.79211	-0.351852	0.89755	-0.15594	0.079247	1.101	-2.4463	0.015348	1.8139	0.073518
EMIF-AD	VTM2A_HUMAN	Q8TAG5	VSTM2A	V-set and transmembrane domain-containing protein 2A	0.466904	0.183517	0.508882	0.139296	0.228739	0.759036	0.260073	1.0898	0.12405
EMIF-AD	VTM2B_HUMAN	A6NLU5	VSTM2B	V-set and transmembrane domain-containing protein 2B	0.479942	0.178173	0.483629	0.148567	0.0206947	0.833837	0.0225699	1.0075	0.010816
EMIF-AD	VTNC_HUMAN	P04004	VTN	Vitronectin (VN) (S-protein) (Serum-spreading factor) (V75) [Cleaved into: Vitronectin V65 subunit; Vitronectin V10 subunit; Somatomedin-B]	0.530735	0.201325	0.444685	0.175783	-0.42742	0.873126	-0.456371	0.83792	-0.25512	0.02098	1.6782	-3.161	0.0018277	2.7381	0.019292
EMIF-AD	VWF_HUMAN	P04275	VWF	von Willebrand factor (vWF) [Cleaved into: von Willebrand antigen 2 (von Willebrand antigen II)]	0.404878	0.203822	0.37451	0.173998	-0.148993	0.853676	-0.160754	0.92488	-0.11266
EMIF-AD	WFDC1_HUMAN	Q9HC57	WFDC1	WAP four-disulfide core domain protein 1 (Prostate stromal protein ps20) (ps20 growth inhibitor)	0.447856	0.219748	0.442503	0.179846	-0.0243561	0.818417	-0.0267882	0.98801	-0.017403
EMIF-AD	WFDC2_HUMAN	Q14508	WFDC2	WAP four-disulfide core domain protein 2 (Epididymal secretory protein E4) (Major epididymis-specific protein E4) (Putative protease inhibitor WAP5)	0.362531	0.130456	0.333869	0.106293	-0.219712	0.814782	-0.242135	0.92086	-0.11895
EMIF-AD	WFKN2_HUMAN	Q8TEU8	WFIKKN2	WAP, Kazal, immunoglobulin, Kunitz and NTR domain-containing protein 2 (Growth and differentiation factor-associated serum protein 1) (GASP-1) (hGASP-1) (WAP, follistatin, immunoglobulin, Kunitz and NTR domain-containing-related protein) (WFIKKN-related protein)	0.408901	0.191295	0.399051	0.165343	-0.0514896	0.864336	-0.0552364	0.97617	-0.034799
EMIF-AD	ZA2G_HUMAN	P25311	AZGP1	Zinc-alpha-2-glycoprotein (Zn-alpha-2-GP) (Zn-alpha-2-glycoprotein)	0.567248	0.193411	0.500282	0.155342	-0.346236	0.80317	-0.384031	0.88173	-0.18159	0.054739	1.2617	-2.6651	0.0083598	2.0778	0.050159
EMIF-AD	ZP2_HUMAN	Q05996	ZP2	Zona pellucida sperm-binding protein 2 (Zona pellucida glycoprotein 2) (Zp-2) (Zona pellucida protein A) [Cleaved into: Processed zona pellucida sperm-binding protein 2]	0.532965	0.212041	0.541401	0.180219	0.0397845	0.849925	0.043012	1.0158	0.02263

## Sheet: Supplementary table S3 
Supplementary table S3. GO Reactome overrepresentation analysis for all 517 and 570 proteins from CCC and EMIF-AD cohort, respectively, evaluated on this study.
Cohort	Pathway identifier	Pathway name	#Entities found	#Entities total	Entities ratio	Entities pValue	Entities FDR
CCC	R-HSA-2173782	Binding and Uptake of Ligands by Scavenger Receptors	41	129	0.0110568	1.11022e-16	9.54792e-15
CCC	R-HSA-166658	Complement cascade	52	146	0.0125139	1.11022e-16	9.54792e-15
CCC	R-HSA-3000178	ECM proteoglycans	28	76	0.0065141	1.11022e-16	9.54792e-15
CCC	R-HSA-1474244	Extracellular matrix organization	68	300	0.0257136	1.11022e-16	9.54792e-15
CCC	R-HSA-109582	Hemostasis	93	726	0.0622268	1.11022e-16	9.54792e-15
CCC	R-HSA-166663	Initial triggering of complement	33	111	0.00951401	1.11022e-16	9.54792e-15
CCC	R-HSA-168249	Innate Immune System	121	1201	0.10294	1.11022e-16	9.54792e-15
CCC	R-HSA-76002	Platelet activation, signaling and aggregation	55	265	0.0227136	1.11022e-16	9.54792e-15
CCC	R-HSA-114608	Platelet degranulation	51	128	0.0109711	1.11022e-16	9.54792e-15
CCC	R-HSA-8957275	Post-translational protein phosphorylation	45	107	0.00917117	1.11022e-16	9.54792e-15
CCC	R-HSA-977606	Regulation of Complement cascade	50	135	0.0115711	1.11022e-16	9.54792e-15
CCC	R-HSA-381426	Regulation of Insulin-like Growth Factor (IGF) transport and uptake by Insulin-like Growth Factor Binding Proteins (IGFBPs)	51	124	0.0106283	1.11022e-16	9.54792e-15
CCC	R-HSA-76005	Response to elevated platelet cytosolic Ca2+	51	133	0.0113997	1.11022e-16	9.54792e-15
CCC	R-HSA-2168880	Scavenging of heme from plasma	30	99	0.00848547	9.99201e-16	7.99361e-14
CCC	R-HSA-173623	Classical antibody-mediated complement activation	27	95	0.00814262	1.25677e-13	9.42579e-12
CCC	R-HSA-1474228	Degradation of the extracellular matrix	32	140	0.0119997	2.24709e-13	1.57296e-11
CCC	R-HSA-166786	Creation of C4 and C2 activators	27	103	0.00882832	7.9925e-13	5.27505e-11
CCC	R-HSA-216083	Integrin cell surface interactions	24	85	0.00728551	3.32512e-12	2.06157e-10
CCC	R-HSA-140877	Formation of Fibrin Clot (Clotting Cascade)	17	39	0.00334276	7.18092e-12	4.23674e-10
CCC	R-HSA-6798695	Neutrophil degranulation	58	480	0.0411417	2.67565e-11	1.49836e-09
CCC	R-HSA-140837	Intrinsic Pathway of Fibrin Clot Formation	13	23	0.00197137	9.51741e-11	5.04423e-09
CCC	R-HSA-5690714	CD22 mediated BCR regulation	19	70	0.00599983	1.13642e-09	5.79574e-08
CCC	R-HSA-3560782	Diseases associated with glycosaminoglycan metabolism	15	41	0.00351419	1.29631e-09	6.35191e-08
CCC	R-HSA-3000480	Scavenging by Class A Receptors	11	19	0.00162852	2.06282e-09	9.48899e-08
CCC	R-HSA-166665	Terminal pathway of complement	8	8	0.000685695	5.20884e-09	2.34398e-07
CCC	R-HSA-2029485	Role of phospholipids in phagocytosis	23	114	0.00977115	5.52769e-09	2.37691e-07
CCC	R-HSA-2029481	FCGR activation	21	101	0.0086569	1.53652e-08	6.29973e-07
CCC	R-HSA-3000171	Non-integrin membrane-ECM interactions	16	59	0.005057	2.34815e-08	9.39262e-07
CCC	R-HSA-202733	Cell surface interactions at the vascular wall	33	246	0.0210851	5.93832e-08	2.25656e-06
CCC	R-HSA-168256	Immune System	154	2265	0.194137	6.25025e-08	2.31259e-06
CCC	R-HSA-70263	Gluconeogenesis	12	34	0.0029142	8.46105e-08	3.04598e-06
CCC	R-HSA-140875	Common Pathway of Fibrin Clot Formation	10	22	0.00188566	1.03412e-07	3.61943e-06
CCC	R-HSA-983695	Antigen activates B Cell Receptor (BCR) leading to generation of second messengers	19	95	0.00814262	1.33428e-07	4.53655e-06
CCC	R-HSA-2129379	Molecules associated with elastic fibres	12	37	0.00317134	2.06567e-07	6.81671e-06
CCC	R-HSA-2022090	Assembly of collagen fibrils and other multimeric structures	15	61	0.00522842	2.20469e-07	6.83455e-06
CCC	R-HSA-71387	Metabolism of carbohydrates	36	300	0.0257136	2.17553e-07	6.83455e-06
CCC	R-HSA-977225	Amyloid fiber formation	17	81	0.00694266	3.14695e-07	9.44084e-06
CCC	R-HSA-1442490	Collagen degradation	15	64	0.00548556	4.00451e-07	1.16131e-05
CCC	R-HSA-9664323	FCGR3A-mediated IL10 synthesis	21	128	0.0109711	7.25021e-07	2.03006e-05
CCC	R-HSA-8964058	HDL remodeling	7	11	0.00094283	9.64839e-07	2.70155e-05
CCC	R-HSA-174577	Activation of C3 and C5	6	7	0.000599983	1.06682e-06	2.88042e-05
CCC	R-HSA-1566948	Elastic fibre formation	12	44	0.00377132	1.24296e-06	3.1074e-05
CCC	R-HSA-975634	Retinoid metabolism and transport	12	44	0.00377132	1.24296e-06	3.1074e-05
CCC	R-HSA-3781865	Diseases of glycosylation	22	146	0.0125139	1.56946e-06	3.92364e-05
CCC	R-HSA-1630316	Glycosaminoglycan metabolism	20	124	0.0106283	1.71102e-06	3.93534e-05
CCC	R-HSA-2730905	Role of LAT2/NTAL/LAB on calcium mobilization	18	102	0.00874261	1.64685e-06	3.93534e-05
CCC	R-HSA-9664422	FCGR3A-mediated phagocytosis	22	149	0.0127711	2.16773e-06	4.76901e-05
CCC	R-HSA-9664417	Leishmania phagocytosis	22	149	0.0127711	2.16773e-06	4.76901e-05
CCC	R-HSA-9664407	Parasite infection	22	149	0.0127711	2.16773e-06	4.76901e-05
CCC	R-HSA-2029482	Regulation of actin dynamics for phagocytic cup formation	22	150	0.0128568	2.4093e-06	5.30047e-05
CCC	R-HSA-2029480	Fcgamma receptor (FCGR) dependent phagocytosis	24	175	0.0149996	2.64162e-06	5.5474e-05
CCC	R-HSA-2022857	Keratan sulfate degradation	7	13	0.00111425	2.87392e-06	6.00349e-05
CCC	R-HSA-6806667	Metabolism of fat-soluble vitamins	12	48	0.00411417	3.00174e-06	6.00349e-05
CCC	R-HSA-174824	Plasma lipoprotein assembly, remodeling, and clearance	15	76	0.0065141	3.22168e-06	6.44337e-05
CCC	R-HSA-8963898	Plasma lipoprotein assembly	8	19	0.00162852	3.41349e-06	6.82697e-05
CCC	R-HSA-1971475	A tetrasaccharide linker sequence is required for GAG synthesis	9	26	0.00222851	4.06863e-06	7.73039e-05
CCC	R-HSA-2024101	CS/DS degradation	7	14	0.00119997	4.64371e-06	8.51051e-05
CCC	R-HSA-4420332	Defective B3GALT6 causes EDSP2 and SEMDJL1	8	20	0.00171424	4.94641e-06	8.51051e-05
CCC	R-HSA-3560801	Defective B3GAT3 causes JDSSDHD	8	20	0.00171424	4.94641e-06	8.51051e-05
CCC	R-HSA-3560783	Defective B4GALT7 causes EDS, progeroid type	8	20	0.00171424	4.94641e-06	8.51051e-05
CCC	R-HSA-419037	NCAM1 interactions	11	42	0.0035999	5.00618e-06	8.51051e-05
CCC	R-HSA-1474290	Collagen formation	16	90	0.00771407	5.63035e-06	9.57159e-05
CCC	R-HSA-8963899	Plasma lipoprotein remodeling	10	35	0.00299991	6.37032e-06	0.000108295
CCC	R-HSA-8948216	Collagen chain trimerization	11	44	0.00377132	7.70367e-06	0.000128717
CCC	R-HSA-5653656	Vesicle-mediated transport	62	762	0.0653124	8.04482e-06	0.000128717
CCC	R-HSA-8963888	Chylomicron assembly	6	10	0.000857118	8.08479e-06	0.000129357
CCC	R-HSA-8963901	Chylomicron remodeling	6	10	0.000857118	8.08479e-06	0.000129357
CCC	R-HSA-2871809	FCERI mediated Ca+2 mobilization	18	117	0.0100283	1.0479e-05	0.000167665
CCC	R-HSA-3000157	Laminin interactions	9	30	0.00257136	1.25799e-05	0.000188699
CCC	R-HSA-2871796	FCERI mediated MAPK activation	18	119	0.0101997	1.3092e-05	0.000196379
CCC	R-HSA-9662851	Anti-inflammatory response favouring Leishmania parasite infection	22	168	0.0143996	1.3818e-05	0.000207269
CCC	R-HSA-9664433	Leishmania parasite growth and survival	22	168	0.0143996	1.3818e-05	0.000207269
CCC	R-HSA-1650814	Collagen biosynthesis and modifying enzymes	13	67	0.00574269	1.71561e-05	0.000240185
CCC	R-HSA-373760	L1CAM interactions	18	121	0.0103711	1.62737e-05	0.000240185
CCC	R-HSA-1793185	Chondroitin sulfate/dermatan sulfate metabolism	11	50	0.00428559	2.46816e-05	0.000345543
CCC	R-HSA-3656244	Defective B4GALT1 causes B4GALT1-CDG (CDG-2d)	5	8	0.000685695	3.84487e-05	0.000499833
CCC	R-HSA-3595174	Defective CHST14 causes EDS, musculocontractural type	5	8	0.000685695	3.84487e-05	0.000499833
CCC	R-HSA-3595172	Defective CHST3 causes SEDCJD	5	8	0.000685695	3.84487e-05	0.000499833
CCC	R-HSA-3656225	Defective CHST6 causes MCDC1	5	8	0.000685695	3.84487e-05	0.000499833
CCC	R-HSA-3595177	Defective CHSY1 causes TPBS	5	8	0.000685695	3.84487e-05	0.000499833
CCC	R-HSA-3656243	Defective ST3GAL3 causes MCT12 and EIEE15	5	8	0.000685695	3.84487e-05	0.000499833
CCC	R-HSA-375165	NCAM signaling for neurite out-growth	12	64	0.00548556	4.95624e-05	0.000644311
CCC	R-HSA-8874081	MET activates PTK2 signaling	8	30	0.00257136	8.55675e-05	0.00111238
CCC	R-HSA-9679191	Potential therapeutics for SARS	20	164	0.0140567	8.77716e-05	0.00114103
CCC	R-HSA-9651496	Defects of contact activation system (CAS) and kallikrein/kinin system (KKS)	6	16	0.00137139	0.000107914	0.00129496
CCC	R-HSA-9671793	Diseases of hemostasis	6	16	0.00137139	0.000107914	0.00129496
CCC	R-HSA-5668914	Diseases of metabolism	26	253	0.0216851	0.000132145	0.00158575
CCC	R-HSA-418990	Adherens junctions interactions	8	33	0.00282849	0.000163084	0.00195701
CCC	R-HSA-2022923	Dermatan sulfate biosynthesis	5	11	0.00094283	0.000169052	0.00202863
CCC	R-HSA-1638074	Keratan sulfate/keratin metabolism	8	34	0.0029142	0.000199131	0.00238957
CCC	R-HSA-70326	Glucose metabolism	14	98	0.00839976	0.00020847	0.00241644
CCC	R-HSA-983705	Signaling by the B Cell Receptor (BCR)	20	176	0.0150853	0.000219676	0.00241644
CCC	R-HSA-1638091	Heparan sulfate/heparin (HS-GAG) metabolism	10	55	0.00471415	0.000263085	0.00289393
CCC	R-HSA-198933	Immunoregulatory interactions between a Lymphoid and a non-Lymphoid cell	28	297	0.0254564	0.000297305	0.00327035
CCC	R-HSA-2871837	FCERI mediated NF-kB activation	19	167	0.0143139	0.00030832	0.00339152
CCC	R-HSA-422475	Axon guidance	44	558	0.0478272	0.00034275	0.0036486
CCC	R-HSA-75205	Dissolution of Fibrin Clot	5	13	0.00111425	0.000361921	0.0036486
CCC	R-HSA-9658195	Leishmania infection	25	254	0.0217708	0.000333626	0.0036486
CCC	R-HSA-6802955	Paradoxical activation of RAF signaling by kinase inactive BRAF	9	47	0.00402846	0.00036486	0.0036486
CCC	R-HSA-388844	Receptor-type tyrosine-protein phosphatases	6	20	0.00171424	0.000353675	0.0036486
CCC	R-HSA-6802946	Signaling by moderate kinase activity BRAF mutants	9	47	0.00402846	0.00036486	0.0036486
CCC	R-HSA-6802949	Signaling by RAS mutants	9	47	0.00402846	0.00036486	0.0036486
CCC	R-HSA-9649948	Signaling downstream of RAS mutants	9	47	0.00402846	0.00036486	0.0036486
CCC	R-HSA-9657688	Defective factor XII causes hereditary angioedema	3	3	0.000257136	0.00037906	0.0037906
CCC	R-HSA-9657689	Defective SERPING1 causes hereditary angioedema	3	3	0.000257136	0.00037906	0.0037906
CCC	R-HSA-9675108	Nervous system development	45	584	0.0500557	0.000475815	0.00475815
CCC	R-HSA-186797	Signaling by PDGF	10	60	0.00514271	0.00051481	0.0051481
CCC	R-HSA-1247673	Erythrocytes take up oxygen and release carbon dioxide	4	8	0.000685695	0.000539399	0.00539399
CCC	R-HSA-76009	Platelet Aggregation (Plug Formation)	8	40	0.00342847	0.000578131	0.00578131
CCC	R-HSA-354194	GRB2:SOS provides linkage to MAPK signaling for Integrins	5	15	0.00128568	0.000687487	0.00618739
CCC	R-HSA-8875878	MET promotes cell motility	8	41	0.00351419	0.000677472	0.00618739
CCC	R-HSA-372708	p130Cas linkage to MAPK signaling for integrins	5	15	0.00128568	0.000687487	0.00618739
CCC	R-HSA-9656223	Signaling by RAF1 mutants	8	42	0.0035999	0.000790131	0.00711118
CCC	R-HSA-159763	Transport of gamma-carboxylated protein precursors from the endoplasmic reticulum to the Golgi apparatus	4	9	0.000771407	0.000833785	0.00750407
CCC	R-HSA-1592389	Activation of Matrix Metalloproteinases	7	33	0.00282849	0.000900552	0.00810496
CCC	R-HSA-70171	Glycolysis	11	78	0.00668552	0.00106999	0.0096299
CCC	R-HSA-159740	Gamma-carboxylation of protein precursors	4	10	0.000857118	0.00122643	0.0110378
CCC	R-HSA-159782	Removal of aminoterminal propeptides from gamma-carboxylated proteins	4	10	0.000857118	0.00122643	0.0110378
CCC	R-HSA-163125	Post-translational modification: synthesis of GPI-anchored proteins	12	93	0.0079712	0.00136721	0.0123049
CCC	R-HSA-173736	Alternative complement activation	3	5	0.000428559	0.00164093	0.0131275
CCC	R-HSA-2022377	Metabolism of Angiotensinogen to Angiotensins	5	18	0.00154281	0.00153171	0.0131275
CCC	R-HSA-964739	N-glycan trimming and elongation in the cis-Golgi	3	5	0.000428559	0.00164093	0.0131275
CCC	R-HSA-3000170	Syndecan interactions	6	27	0.00231422	0.00164354	0.0131484
CCC	R-HSA-8964043	Plasma lipoprotein clearance	7	37	0.00317134	0.00172064	0.0137651
CCC	R-HSA-6802948	Signaling by high-kinase activity BRAF mutants	7	37	0.00317134	0.00172064	0.0137651
CCC	R-HSA-159854	Gamma-carboxylation, transport, and amino-terminal cleavage of proteins	4	11	0.00094283	0.00173299	0.0138639
CCC	R-HSA-2022854	Keratan sulfate biosynthesis	6	28	0.00239993	0.00196881	0.0157505
CCC	R-HSA-3299685	Detoxification of Reactive Oxygen Species	7	39	0.00334276	0.00230403	0.0184322
CCC	R-HSA-1237044	Erythrocytes take up carbon dioxide and release oxygen	4	12	0.00102854	0.00236895	0.0189516
CCC	R-HSA-430116	GP1b-IX-V activation signalling	4	12	0.00102854	0.00236895	0.0189516
CCC	R-HSA-1480926	O2/CO2 exchange in erythrocytes	4	12	0.00102854	0.00236895	0.0189516
CCC	R-HSA-2022870	Chondroitin sulfate biosynthesis	5	20	0.00171424	0.00241025	0.019282
CCC	R-HSA-2187338	Visual phototransduction	12	100	0.00857118	0.00246821	0.0197457
CCC	R-HSA-5686938	Regulation of TLR by endogenous ligand	5	21	0.00179995	0.00296543	0.0237234
CCC	R-HSA-5674135	MAP2K and MAPK activation	7	41	0.00351419	0.00302922	0.0242338
CCC	R-HSA-6794362	Protein-protein interactions at synapses	11	91	0.00779978	0.00347711	0.0243397
CCC	R-HSA-1679131	Trafficking and processing of endosomal TLR	4	13	0.00111425	0.00314946	0.0243397
CCC	R-HSA-9613829	Chaperone Mediated Autophagy	5	22	0.00188566	0.00360746	0.0252522
CCC	R-HSA-6802952	Signaling by BRAF and RAF1 fusions	9	66	0.00565698	0.00367488	0.0257241
CCC	R-HSA-5083628	Defective POMGNT1 causes MDDGA3, MDDGB3 and MDDGC3	2	2	0.000171424	0.00387913	0.0271539
CCC	R-HSA-1839120	Signaling by FGFR1 amplification mutants	2	2	0.000171424	0.00387913	0.0271539
CCC	R-HSA-2023837	Signaling by FGFR2 amplification mutants	2	2	0.000171424	0.00387913	0.0271539
CCC	R-HSA-6806834	Signaling by MET	10	80	0.00685695	0.00414547	0.0290183
CCC	R-HSA-9662001	Defective factor VIII causes hemophilia A	3	7	0.000599983	0.00421158	0.0294811
CCC	R-HSA-447043	Neurofascin interactions	3	7	0.000599983	0.00421158	0.0294811
CCC	R-HSA-447038	NrCAM interactions	3	7	0.000599983	0.00421158	0.0294811
CCC	R-HSA-8851708	Signaling by FGFR2 IIIa TM	5	23	0.00197137	0.00434354	0.0304048
CCC	R-HSA-2454202	Fc epsilon receptor (FCERI) signaling	19	218	0.0186852	0.00603735	0.0422614
CCC	R-HSA-9694614	Attachment and Entry	5	25	0.0021428	0.00612628	0.0428839
CCC	R-HSA-1226099	Signaling by FGFR in disease	9	73	0.00625696	0.00693048	0.0485134
EMIF-AD	R-HSA-166658	Complement cascade	47	146	0.0125139	1.11022e-16	1.45439e-14
EMIF-AD	R-HSA-1474244	Extracellular matrix organization	71	300	0.0257136	1.11022e-16	1.45439e-14
EMIF-AD	R-HSA-109582	Hemostasis	96	726	0.0622268	1.11022e-16	1.45439e-14
EMIF-AD	R-HSA-76002	Platelet activation, signaling and aggregation	61	265	0.0227136	1.11022e-16	1.45439e-14
EMIF-AD	R-HSA-114608	Platelet degranulation	57	128	0.0109711	1.11022e-16	1.45439e-14
EMIF-AD	R-HSA-8957275	Post-translational protein phosphorylation	59	107	0.00917117	1.11022e-16	1.45439e-14
EMIF-AD	R-HSA-977606	Regulation of Complement cascade	45	135	0.0115711	1.11022e-16	1.45439e-14
EMIF-AD	R-HSA-381426	Regulation of Insulin-like Growth Factor (IGF) transport and uptake by Insulin-like Growth Factor Binding Proteins (IGFBPs)	66	124	0.0106283	1.11022e-16	1.45439e-14
EMIF-AD	R-HSA-76005	Response to elevated platelet cytosolic Ca2+	57	133	0.0113997	1.11022e-16	1.45439e-14
EMIF-AD	R-HSA-3000178	ECM proteoglycans	28	76	0.0065141	9.99201e-16	1.17906e-13
EMIF-AD	R-HSA-2173782	Binding and Uptake of Ligands by Scavenger Receptors	35	129	0.0110568	2.33147e-15	2.49467e-13
EMIF-AD	R-HSA-140877	Formation of Fibrin Clot (Clotting Cascade)	18	39	0.00334276	3.58769e-12	3.51593e-10
EMIF-AD	R-HSA-168249	Innate Immune System	115	1201	0.10294	1.34187e-11	1.20768e-09
EMIF-AD	R-HSA-140837	Intrinsic Pathway of Fibrin Clot Formation	14	23	0.00197137	2.5857e-11	2.17199e-09
EMIF-AD	R-HSA-166663	Initial triggering of complement	27	111	0.00951401	4.15679e-11	3.24229e-09
EMIF-AD	R-HSA-216083	Integrin cell surface interactions	23	85	0.00728551	1.54593e-10	1.12853e-08
EMIF-AD	R-HSA-1474228	Degradation of the extracellular matrix	29	140	0.0119997	3.17669e-10	2.19192e-08
EMIF-AD	R-HSA-2168880	Scavenging of heme from plasma	24	99	0.00848547	5.366e-10	3.4879e-08
EMIF-AD	R-HSA-418990	Adherens junctions interactions	14	33	0.00282849	2.56826e-09	1.51527e-07
EMIF-AD	R-HSA-3000171	Non-integrin membrane-ECM interactions	18	59	0.005057	2.46383e-09	1.51527e-07
EMIF-AD	R-HSA-166665	Terminal pathway of complement	8	8	0.000685695	1.13022e-08	6.32923e-07
EMIF-AD	R-HSA-6798695	Neutrophil degranulation	55	480	0.0411417	2.06337e-08	1.09359e-06
EMIF-AD	R-HSA-3000480	Scavenging by Class A Receptors	10	19	0.00162852	6.82928e-08	3.48294e-06
EMIF-AD	R-HSA-975634	Retinoid metabolism and transport	14	44	0.00377132	8.73816e-08	4.10693e-06
EMIF-AD	R-HSA-166786	Creation of C4 and C2 activators	21	103	0.00882832	1.14487e-07	5.15189e-06
EMIF-AD	R-HSA-8964058	HDL remodeling	8	11	0.00094283	1.26613e-07	5.44436e-06
EMIF-AD	R-HSA-173623	Classical antibody-mediated complement activation	20	95	0.00814262	1.38683e-07	5.82471e-06
EMIF-AD	R-HSA-977225	Amyloid fiber formation	18	81	0.00694266	2.69466e-07	9.70077e-06
EMIF-AD	R-HSA-140875	Common Pathway of Fibrin Clot Formation	10	22	0.00188566	2.58807e-07	9.70077e-06
EMIF-AD	R-HSA-3560782	Diseases associated with glycosaminoglycan metabolism	13	41	0.00351419	2.61054e-07	9.70077e-06
EMIF-AD	R-HSA-6806667	Metabolism of fat-soluble vitamins	14	48	0.00411417	2.46334e-07	9.70077e-06
EMIF-AD	R-HSA-8963898	Plasma lipoprotein assembly	9	19	0.00162852	7.32393e-07	2.56338e-05
EMIF-AD	R-HSA-8963888	Chylomicron assembly	7	10	0.000857118	1.00121e-06	3.304e-05
EMIF-AD	R-HSA-8963901	Chylomicron remodeling	7	10	0.000857118	1.00121e-06	3.304e-05
EMIF-AD	R-HSA-174577	Activation of C3 and C5	6	7	0.000599983	1.8992e-06	6.07744e-05
EMIF-AD	R-HSA-71387	Metabolism of carbohydrates	36	300	0.0257136	2.25067e-06	6.97709e-05
EMIF-AD	R-HSA-8963899	Plasma lipoprotein remodeling	11	35	0.00299991	2.34068e-06	7.25612e-05
EMIF-AD	R-HSA-2129379	Molecules associated with elastic fibres	11	37	0.00317134	3.94423e-06	0.000118327
EMIF-AD	R-HSA-202733	Cell surface interactions at the vascular wall	31	246	0.0210851	4.409e-06	0.000127861
EMIF-AD	R-HSA-1630316	Glycosaminoglycan metabolism	20	124	0.0106283	7.54187e-06	0.000211172
EMIF-AD	R-HSA-421270	Cell-cell junction organization	14	66	0.00565698	9.40417e-06	0.000263317
EMIF-AD	R-HSA-4420332	Defective B3GALT6 causes EDSP2 and SEMDJL1	8	20	0.00171424	1.02048e-05	0.000264293
EMIF-AD	R-HSA-3560801	Defective B3GAT3 causes JDSSDHD	8	20	0.00171424	1.02048e-05	0.000264293
EMIF-AD	R-HSA-3560783	Defective B4GALT7 causes EDS, progeroid type	8	20	0.00171424	1.02048e-05	0.000264293
EMIF-AD	R-HSA-174824	Plasma lipoprotein assembly, remodeling, and clearance	15	76	0.0065141	1.05717e-05	0.000264293
EMIF-AD	R-HSA-70263	Gluconeogenesis	10	34	0.0029142	1.17983e-05	0.000294957
EMIF-AD	R-HSA-1566948	Elastic fibre formation	11	44	0.00377132	1.94065e-05	0.000465756
EMIF-AD	R-HSA-9651496	Defects of contact activation system (CAS) and kallikrein/kinin system (KKS)	7	16	0.00137139	2.07572e-05	0.000477416
EMIF-AD	R-HSA-9671793	Diseases of hemostasis	7	16	0.00137139	2.07572e-05	0.000477416
EMIF-AD	R-HSA-3656244	Defective B4GALT1 causes B4GALT1-CDG (CDG-2d)	5	8	0.000685695	6.16604e-05	0.00123321
EMIF-AD	R-HSA-3595174	Defective CHST14 causes EDS, musculocontractural type	5	8	0.000685695	6.16604e-05	0.00123321
EMIF-AD	R-HSA-3595172	Defective CHST3 causes SEDCJD	5	8	0.000685695	6.16604e-05	0.00123321
EMIF-AD	R-HSA-3656225	Defective CHST6 causes MCDC1	5	8	0.000685695	6.16604e-05	0.00123321
EMIF-AD	R-HSA-3595177	Defective CHSY1 causes TPBS	5	8	0.000685695	6.16604e-05	0.00123321
EMIF-AD	R-HSA-3656243	Defective ST3GAL3 causes MCT12 and EIEE15	5	8	0.000685695	6.16604e-05	0.00123321
EMIF-AD	R-HSA-373760	L1CAM interactions	18	121	0.0103711	5.93547e-05	0.00123321
EMIF-AD	R-HSA-1971475	A tetrasaccharide linker sequence is required for GAG synthesis	8	26	0.00222851	6.41187e-05	0.00128237
EMIF-AD	R-HSA-2029481	FCGR activation	16	101	0.0086569	7.38045e-05	0.00140229
EMIF-AD	R-HSA-5690714	CD22 mediated BCR regulation	13	70	0.00599983	7.39142e-05	0.00140437
EMIF-AD	R-HSA-2024101	CS/DS degradation	6	14	0.00119997	9.04424e-05	0.00171841
EMIF-AD	R-HSA-446728	Cell junction organization	15	93	0.0079712	0.000101075	0.00181935
EMIF-AD	R-HSA-159763	Transport of gamma-carboxylated protein precursors from the endoplasmic reticulum to the Golgi apparatus	5	9	0.000771407	0.000106641	0.00191954
EMIF-AD	R-HSA-1638091	Heparan sulfate/heparin (HS-GAG) metabolism	11	55	0.00471415	0.00013844	0.00249193
EMIF-AD	R-HSA-3000157	Laminin interactions	8	30	0.00257136	0.000169361	0.00287914
EMIF-AD	R-HSA-8874081	MET activates PTK2 signaling	8	30	0.00257136	0.000169361	0.00287914
EMIF-AD	R-HSA-159740	Gamma-carboxylation of protein precursors	5	10	0.000857118	0.000173335	0.0029467
EMIF-AD	R-HSA-159782	Removal of aminoterminal propeptides from gamma-carboxylated proteins	5	10	0.000857118	0.000173335	0.0029467
EMIF-AD	R-HSA-3781865	Diseases of glycosylation	19	146	0.0125139	0.00020596	0.00329537
EMIF-AD	R-HSA-2022923	Dermatan sulfate biosynthesis	5	11	0.00094283	0.000267947	0.00426196
EMIF-AD	R-HSA-159854	Gamma-carboxylation, transport, and amino-terminal cleavage of proteins	5	11	0.00094283	0.000267947	0.00426196
EMIF-AD	R-HSA-597592	Post-translational protein modification	101	1430	0.122568	0.000280422	0.00426196
EMIF-AD	R-HSA-2029485	Role of phospholipids in phagocytosis	16	114	0.00977115	0.000284131	0.00426196
EMIF-AD	R-HSA-168256	Immune System	148	2265	0.194137	0.000316469	0.00474704
EMIF-AD	R-HSA-1592389	Activation of Matrix Metalloproteinases	8	33	0.00282849	0.000318833	0.0047825
EMIF-AD	R-HSA-419037	NCAM1 interactions	9	42	0.0035999	0.000336039	0.00504058
EMIF-AD	R-HSA-1226099	Signaling by FGFR in disease	12	73	0.00625696	0.000411305	0.00616957
EMIF-AD	R-HSA-9662001	Defective factor VIII causes hemophilia A	4	7	0.000599983	0.000477363	0.00668308
EMIF-AD	R-HSA-420597	Nectin/Necl trans heterodimerization	4	7	0.000599983	0.000477363	0.00668308
EMIF-AD	R-HSA-9657688	Defective factor XII causes hereditary angioedema	3	3	0.000257136	0.000507168	0.00710035
EMIF-AD	R-HSA-9657689	Defective SERPING1 causes hereditary angioedema	3	3	0.000257136	0.000507168	0.00710035
EMIF-AD	R-HSA-2022857	Keratan sulfate degradation	5	13	0.00111425	0.000569201	0.00796881
EMIF-AD	R-HSA-5668914	Diseases of metabolism	26	253	0.0216851	0.000603729	0.00811802
EMIF-AD	R-HSA-2022854	Keratan sulfate biosynthesis	7	28	0.00239993	0.000624463	0.00811802
EMIF-AD	R-HSA-2187338	Visual phototransduction	14	100	0.00857118	0.000682614	0.00887398
EMIF-AD	R-HSA-392499	Metabolism of proteins	128	1950	0.167138	0.000767153	0.00997299
EMIF-AD	R-HSA-5686938	Regulation of TLR by endogenous ligand	6	21	0.00179995	0.000768028	0.00998436
EMIF-AD	R-HSA-9664323	FCGR3A-mediated IL10 synthesis	16	128	0.0109711	0.000962979	0.0125187
EMIF-AD	R-HSA-9613829	Chaperone Mediated Autophagy	6	22	0.00188566	0.000973752	0.0126588
EMIF-AD	R-HSA-354194	GRB2:SOS provides linkage to MAPK signaling for Integrins	5	15	0.00128568	0.0010729	0.0128748
EMIF-AD	R-HSA-372708	p130Cas linkage to MAPK signaling for integrins	5	15	0.00128568	0.0010729	0.0128748
EMIF-AD	R-HSA-186797	Signaling by PDGF	10	60	0.00514271	0.00109752	0.0131702
EMIF-AD	R-HSA-76009	Platelet Aggregation (Plug Formation)	8	40	0.00342847	0.00109843	0.0131812
EMIF-AD	R-HSA-193634	Axonal growth inhibition (RHOA activation)	4	9	0.000771407	0.00120565	0.0132622
EMIF-AD	R-HSA-447041	CHL1 interactions	4	9	0.000771407	0.00120565	0.0132622
EMIF-AD	R-HSA-1793185	Chondroitin sulfate/dermatan sulfate metabolism	9	50	0.00428559	0.00113884	0.0132622
EMIF-AD	R-HSA-1500931	Cell-Cell communication	16	131	0.0112283	0.00121852	0.0134037
EMIF-AD	R-HSA-2022090	Assembly of collagen fibrils and other multimeric structures	10	61	0.00522842	0.00123924	0.0136317
EMIF-AD	R-HSA-983695	Antigen activates B Cell Receptor (BCR) leading to generation of second messengers	13	95	0.00814262	0.00127869	0.0140656
EMIF-AD	R-HSA-8875878	MET promotes cell motility	8	41	0.00351419	0.00128197	0.0141017
EMIF-AD	R-HSA-9006934	Signaling by Receptor Tyrosine Kinases	44	543	0.0465415	0.0015073	0.0165803
EMIF-AD	R-HSA-1442490	Collagen degradation	10	64	0.00548556	0.00175629	0.0176683
EMIF-AD	R-HSA-375165	NCAM signaling for neurite out-growth	10	64	0.00548556	0.00175629	0.0176683
EMIF-AD	R-HSA-193697	p75NTR regulates axonogenesis	4	10	0.000857118	0.00176683	0.0176683
EMIF-AD	R-HSA-428542	Regulation of commissural axon pathfinding by SLIT and ROBO	4	10	0.000857118	0.00176683	0.0176683
EMIF-AD	R-HSA-9664422	FCGR3A-mediated phagocytosis	17	149	0.0127711	0.0017778	0.017778
EMIF-AD	R-HSA-9664417	Leishmania phagocytosis	17	149	0.0127711	0.0017778	0.017778
EMIF-AD	R-HSA-9664407	Parasite infection	17	149	0.0127711	0.0017778	0.017778
EMIF-AD	R-HSA-1638074	Keratan sulfate/keratin metabolism	7	34	0.0029142	0.00188396	0.0188396
EMIF-AD	R-HSA-2029482	Regulation of actin dynamics for phagocytic cup formation	17	150	0.0128568	0.00190396	0.0190396
EMIF-AD	R-HSA-2219530	Constitutive Signaling by Aberrant PI3K in Cancer	12	89	0.00762835	0.00217939	0.0217939
EMIF-AD	R-HSA-173736	Alternative complement activation	3	5	0.000428559	0.00218006	0.0218006
EMIF-AD	R-HSA-2022377	Metabolism of Angiotensinogen to Angiotensins	5	18	0.00154281	0.00236302	0.0236302
EMIF-AD	R-HSA-1474290	Collagen formation	12	90	0.00771407	0.00238418	0.0238418
EMIF-AD	R-HSA-6802955	Paradoxical activation of RAF signaling by kinase inactive BRAF	8	47	0.00402846	0.00295489	0.026594
EMIF-AD	R-HSA-6802946	Signaling by moderate kinase activity BRAF mutants	8	47	0.00402846	0.00295489	0.026594
EMIF-AD	R-HSA-6802949	Signaling by RAS mutants	8	47	0.00402846	0.00295489	0.026594
EMIF-AD	R-HSA-9649948	Signaling downstream of RAS mutants	8	47	0.00402846	0.00295489	0.026594
EMIF-AD	R-HSA-3000170	Syndecan interactions	6	27	0.00231422	0.00270164	0.026594
EMIF-AD	R-HSA-6802948	Signaling by high-kinase activity BRAF mutants	7	37	0.00317134	0.00299916	0.0269924
EMIF-AD	R-HSA-163125	Post-translational modification: synthesis of GPI-anchored proteins	12	93	0.0079712	0.00309451	0.0278506
EMIF-AD	R-HSA-5653656	Vesicle-mediated transport	56	762	0.0653124	0.00314059	0.0282653
EMIF-AD	R-HSA-430116	GP1b-IX-V activation signalling	4	12	0.00102854	0.00338761	0.0304885
EMIF-AD	R-HSA-2428928	IRS-related events triggered by IGF1R	9	59	0.005057	0.00341897	0.0307707
EMIF-AD	R-HSA-2022870	Chondroitin sulfate biosynthesis	5	20	0.00171424	0.00369013	0.0332112
EMIF-AD	R-HSA-388844	Receptor-type tyrosine-protein phosphatases	5	20	0.00171424	0.00369013	0.0332112
EMIF-AD	R-HSA-3299685	Detoxification of Reactive Oxygen Species	7	39	0.00334276	0.00398441	0.0341087
EMIF-AD	R-HSA-109704	PI3K Cascade	8	50	0.00428559	0.00426359	0.0341087
EMIF-AD	R-HSA-1679131	Trafficking and processing of endosomal TLR	4	13	0.00111425	0.00448721	0.0358977
EMIF-AD	R-HSA-196854	Metabolism of vitamins and cofactors	19	192	0.0164567	0.00463892	0.0371113
EMIF-AD	R-HSA-70326	Glucose metabolism	12	98	0.00839976	0.00465175	0.037214
EMIF-AD	R-HSA-2428924	IGF1R signaling cascade	9	62	0.00531413	0.00469308	0.0375447
EMIF-AD	R-HSA-5083628	Defective POMGNT1 causes MDDGA3, MDDGB3 and MDDGC3	2	2	0.000171424	0.00471302	0.0377042
EMIF-AD	R-HSA-1839120	Signaling by FGFR1 amplification mutants	2	2	0.000171424	0.00471302	0.0377042
EMIF-AD	R-HSA-2023837	Signaling by FGFR2 amplification mutants	2	2	0.000171424	0.00471302	0.0377042
EMIF-AD	R-HSA-166020	Transfer of LPS from LBP carrier to CD14	2	2	0.000171424	0.00471302	0.0377042
EMIF-AD	R-HSA-8862803	Deregulated CDK5 triggers multiple neurodegenerative pathways in Alzheimer's disease models	5	22	0.00188566	0.00548135	0.038937
EMIF-AD	R-HSA-2024096	HS-GAG degradation	5	22	0.00188566	0.00548135	0.038937
EMIF-AD	R-HSA-5674135	MAP2K and MAPK activation	7	41	0.00351419	0.00519743	0.038937
EMIF-AD	R-HSA-9675108	Nervous system development	44	584	0.0500557	0.00556243	0.038937
EMIF-AD	R-HSA-8863678	Neurodegenerative Diseases	5	22	0.00188566	0.00548135	0.038937
EMIF-AD	R-HSA-447043	Neurofascin interactions	3	7	0.000599983	0.00555632	0.038937
EMIF-AD	R-HSA-3000484	Scavenging by Class F Receptors	3	7	0.000599983	0.00555632	0.038937
EMIF-AD	R-HSA-2404192	Signaling by Type 1 Insulin-like Growth Factor 1 Receptor (IGF1R)	9	63	0.00539985	0.00519108	0.038937
EMIF-AD	R-HSA-9662851	Anti-inflammatory response favouring Leishmania parasite infection	17	168	0.0143996	0.0058106	0.0406742
EMIF-AD	R-HSA-9664433	Leishmania parasite growth and survival	17	168	0.0143996	0.0058106	0.0406742
EMIF-AD	R-HSA-9656223	Signaling by RAF1 mutants	7	42	0.0035999	0.00589883	0.0412918
EMIF-AD	R-HSA-74752	Signaling by Insulin receptor	11	89	0.00762835	0.00615313	0.0430719
EMIF-AD	R-HSA-2730905	Role of LAT2/NTAL/LAB on calcium mobilization	12	102	0.00874261	0.0063029	0.0441203
EMIF-AD	R-HSA-8851708	Signaling by FGFR2 IIIa TM	5	23	0.00197137	0.00657493	0.0460245
EMIF-AD	R-HSA-422475	Axon guidance	42	558	0.0478272	0.00677897	0.0474528

## Sheet: Supplementary table S4 
Supplementary table S4. GO Panther overrepresentation Fisher test for all proteins identified for CCC cohort (517) and evaluated in EMIF-AD cohort (570) with FDR correction
Cohort	GO biological process complete	Homo sapiens REFLIST (20589)	Nr Genes	Fold Enrichment	Raw P-value	FDR
CCC	activation of immune response (GO:0002253)	356	45	5.09	9.63E-18	3.28E-15
EMIF-AD	activation of immune response (GO:0002253)	356	49	5.02	7.80E-19	2.27E-16
EMIF-AD	activation of protein kinase B activity (GO:0032148)	29	6	7.54	2.97E-04	7.07E-03
CCC	acute inflammatory response (GO:0002526)	82	19	9.34	3.71E-12	4.93E-10
EMIF-AD	acute inflammatory response (GO:0002526)	82	20	8.89	2.66E-12	2.81E-10
CCC	acute-phase response (GO:0006953)	42	14	13.43	4.57E-11	5.20E-09
EMIF-AD	acute-phase response (GO:0006953)	42	14	12.15	1.66E-10	1.48E-08
CCC	adaptive immune response (GO:0002250)	659	76	4.65	3.38E-27	5.30E-24
EMIF-AD	adaptive immune response (GO:0002250)	659	61	3.37	1.45E-15	2.34E-13
CCC	adaptive immune response based on somatic recombination of immune receptors built from immunoglobulin superfamily domains (GO:0002460)	265	39	5.93	1.63E-17	5.23E-15
EMIF-AD	adaptive immune response based on somatic recombination of immune receptors built from immunoglobulin superfamily domains (GO:0002460)	265	43	5.91	5.19E-19	1.54E-16
EMIF-AD	adherens junction organization (GO:0034332)	47	9	6.98	1.61E-05	5.59E-04
CCC	ADP metabolic process (GO:0046031)	51	11	8.69	2.51E-07	1.63E-05
EMIF-AD	ADP metabolic process (GO:0046031)	51	9	6.43	2.85E-05	9.41E-04
CCC	adult behavior (GO:0030534)	148	15	4.08	1.06E-05	4.44E-04
EMIF-AD	adult behavior (GO:0030534)	148	15	3.69	3.31E-05	1.05E-03
CCC	adult locomotory behavior (GO:0008344)	85	10	4.74	1.02E-04	3.28E-03
CCC	aging (GO:0007568)	174	14	3.24	2.06E-04	6.04E-03
EMIF-AD	aging (GO:0007568)	174	15	3.14	1.77E-04	4.53E-03
CCC	alcohol metabolic process (GO:0006066)	326	20	2.47	5.17E-04	1.33E-02
EMIF-AD	alcohol metabolic process (GO:0006066)	326	20	2.24	1.17E-03	2.33E-02
CCC	ameboidal-type cell migration (GO:0001667)	201	16	3.21	8.34E-05	2.80E-03
EMIF-AD	ameboidal-type cell migration (GO:0001667)	201	20	3.63	2.19E-06	9.25E-05
CCC	amide biosynthetic process (GO:0043604)	527	3	.23	2.24E-03	4.49E-02
EMIF-AD	amide biosynthetic process (GO:0043604)	527	2	.14	1.05E-04	2.86E-03
CCC	aminoglycan catabolic process (GO:0006026)	36	8	8.95	9.22E-06	3.93E-04
EMIF-AD	aminoglycan catabolic process (GO:0006026)	36	8	8.10	1.87E-05	6.39E-04
CCC	aminoglycan metabolic process (GO:0006022)	128	18	5.67	1.66E-08	1.34E-06
EMIF-AD	aminoglycan metabolic process (GO:0006022)	128	20	5.69	2.78E-09	2.00E-07
CCC	anatomical structure development (GO:0048856)	5144	230	1.80	3.62E-22	2.47E-19
EMIF-AD	anatomical structure development (GO:0048856)	5144	269	1.91	3.75E-30	4.20E-27
CCC	anatomical structure formation involved in morphogenesis (GO:0048646)	941	51	2.18	4.07E-07	2.46E-05
EMIF-AD	anatomical structure formation involved in morphogenesis (GO:0048646)	941	47	1.82	1.54E-04	4.00E-03
CCC	anatomical structure homeostasis (GO:0060249)	303	25	3.32	4.97E-07	2.96E-05
EMIF-AD	anatomical structure homeostasis (GO:0060249)	303	31	3.73	1.99E-09	1.48E-07
CCC	anatomical structure maturation (GO:0071695)	217	15	2.79	5.65E-04	1.44E-02
EMIF-AD	anatomical structure maturation (GO:0071695)	217	16	2.69	5.60E-04	1.21E-02
CCC	anatomical structure morphogenesis (GO:0009653)	2237	126	2.27	6.39E-18	2.33E-15
EMIF-AD	anatomical structure morphogenesis (GO:0009653)	2237	136	2.22	2.39E-18	6.47E-16
CCC	angiogenesis (GO:0001525)	327	33	4.07	6.55E-11	7.29E-09
EMIF-AD	angiogenesis (GO:0001525)	327	28	3.12	3.73E-07	1.82E-05
CCC	animal organ development (GO:0048513)	3254	136	1.68	7.60E-10	7.40E-08
EMIF-AD	animal organ development (GO:0048513)	3254	166	1.86	1.99E-15	3.09E-13
CCC	animal organ morphogenesis (GO:0009887)	1003	46	1.85	1.13E-04	3.61E-03
EMIF-AD	animal organ morphogenesis (GO:0009887)	1003	57	2.07	6.42E-07	3.03E-05
CCC	antibacterial humoral response (GO:0019731)	60	10	6.72	6.85E-06	3.03E-04
EMIF-AD	antibacterial humoral response (GO:0019731)	60	11	6.68	2.69E-06	1.11E-04
CCC	antigen processing and presentation (GO:0019882)	96	10	4.20	2.53E-04	7.21E-03
EMIF-AD	antigen processing and presentation (GO:0019882)	96	9	3.42	2.01E-03	3.69E-02
CCC	antigen processing and presentation of endogenous peptide antigen (GO:0002483)	19	4	8.48	2.09E-03	4.26E-02
CCC	antigen processing and presentation of endogenous peptide antigen via MHC class I (GO:0019885)	17	4	9.48	1.47E-03	3.20E-02
CCC	antigen processing and presentation of exogenous peptide antigen via MHC class II (GO:0019886)	30	5	6.72	1.46E-03	3.19E-02
EMIF-AD	antigen processing and presentation of exogenous peptide antigen via MHC class II (GO:0019886)	30	5	6.07	2.23E-03	4.02E-02
CCC	antigen processing and presentation of peptide antigen (GO:0048002)	62	9	5.85	5.24E-05	1.86E-03
EMIF-AD	antigen processing and presentation of peptide antigen (GO:0048002)	62	8	4.70	5.43E-04	1.19E-02
CCC	antigen processing and presentation of peptide antigen via MHC class I (GO:0002474)	30	5	6.72	1.46E-03	3.20E-02
CCC	antigen processing and presentation of peptide antigen via MHC class II (GO:0002495)	32	5	6.30	1.88E-03	3.90E-02
EMIF-AD	antigen processing and presentation of peptide antigen via MHC class II (GO:0002495)	32	5	5.69	2.87E-03	4.97E-02
CCC	antigen processing and presentation of peptide or polysaccharide antigen via MHC class II (GO:0002504)	34	5	5.93	2.38E-03	4.73E-02
CCC	antigen receptor-mediated signaling pathway (GO:0050851)	226	17	3.03	9.67E-05	3.15E-03
EMIF-AD	antigen receptor-mediated signaling pathway (GO:0050851)	226	21	3.39	3.33E-06	1.33E-04
CCC	antimicrobial humoral response (GO:0019730)	144	16	4.48	1.82E-06	9.17E-05
EMIF-AD	antimicrobial humoral response (GO:0019730)	144	17	4.30	1.55E-06	6.71E-05
EMIF-AD	apoptotic cell clearance (GO:0043277)	44	7	5.80	3.90E-04	8.76E-03
CCC	aromatic compound biosynthetic process (GO:0019438)	1089	8	.30	2.85E-05	1.10E-03
EMIF-AD	aromatic compound biosynthetic process (GO:0019438)	1089	5	.17	3.78E-08	2.19E-06
CCC	artery development (GO:0060840)	95	9	3.82	9.58E-04	2.25E-02
CCC	artery morphogenesis (GO:0048844)	67	7	4.21	2.08E-03	4.26E-02
CCC	ATP generation from ADP (GO:0006757)	43	11	10.31	5.64E-08	4.09E-06
EMIF-AD	ATP generation from ADP (GO:0006757)	43	9	7.63	8.58E-06	3.26E-04
CCC	axon choice point recognition (GO:0016198)	7	3	17.27	1.49E-03	3.22E-02
EMIF-AD	axon choice point recognition (GO:0016198)	7	3	15.62	1.98E-03	3.65E-02
CCC	axon development (GO:0061564)	404	51	5.09	5.87E-20	2.97E-17
EMIF-AD	axon development (GO:0061564)	404	57	5.14	3.17E-22	1.60E-19
CCC	axon ensheathment (GO:0008366)	117	12	4.13	7.19E-05	2.45E-03
EMIF-AD	axon ensheathment (GO:0008366)	117	14	4.36	1.12E-05	4.10E-04
CCC	axon guidance (GO:0007411)	235	34	5.83	3.19E-15	7.04E-13
EMIF-AD	axon guidance (GO:0007411)	235	37	5.74	3.79E-16	7.17E-14
CCC	axon regeneration (GO:0031103)	25	6	9.67	8.62E-05	2.87E-03
EMIF-AD	axon regeneration (GO:0031103)	25	9	13.12	1.88E-07	9.61E-06
CCC	axonal fasciculation (GO:0007413)	21	8	15.35	3.07E-07	1.93E-05
EMIF-AD	axonal fasciculation (GO:0007413)	21	9	15.62	5.63E-08	3.13E-06
CCC	axonogenesis (GO:0007409)	365	44	4.86	1.11E-16	2.85E-14
EMIF-AD	axonogenesis (GO:0007409)	365	47	4.69	4.39E-17	1.06E-14
CCC	B cell mediated immunity (GO:0019724)	196	37	7.61	7.89E-20	3.87E-17
EMIF-AD	B cell mediated immunity (GO:0019724)	196	41	7.62	1.03E-21	4.90E-19
CCC	B cell receptor signaling pathway (GO:0050853)	129	15	4.69	2.29E-06	1.13E-04
EMIF-AD	B cell receptor signaling pathway (GO:0050853)	129	17	4.80	3.87E-07	1.88E-05
CCC	basement membrane organization (GO:0071711)	30	7	9.40	2.57E-05	9.98E-04
EMIF-AD	basement membrane organization (GO:0071711)	30	7	8.50	4.79E-05	1.45E-03
CCC	behavior (GO:0007610)	606	38	2.53	5.69E-07	3.32E-05
EMIF-AD	behavior (GO:0007610)	606	43	2.59	6.60E-08	3.60E-06
EMIF-AD	biological process involved in interaction with host (GO:0051701)	156	15	3.50	5.76E-05	1.70E-03
CCC	biological process involved in interaction with symbiont (GO:0051702)	113	12	4.28	5.28E-05	1.87E-03
EMIF-AD	biological process involved in interaction with symbiont (GO:0051702)	113	13	4.19	3.33E-05	1.05E-03
CCC	biological process involved in interspecies interaction between organisms (GO:0044419)	1602	105	2.64	3.70E-19	1.71E-16
EMIF-AD	biological process involved in interspecies interaction between organisms (GO:0044419)	1602	115	2.62	1.46E-20	5.57E-18
CCC	biological process involved in symbiotic interaction (GO:0044403)	261	22	3.40	1.74E-06	8.78E-05
EMIF-AD	biological process involved in symbiotic interaction (GO:0044403)	261	28	3.91	4.70E-09	3.21E-07
CCC	biological regulation (GO:0065007)	12544	377	1.21	1.88E-09	1.73E-07
EMIF-AD	biological regulation (GO:0065007)	12544	435	1.26	1.30E-15	2.13E-13
CCC	biological_process (GO:0008150)	17864	504	1.14	5.32E-22	3.34E-19
EMIF-AD	biological_process (GO:0008150)	17864	548	1.12	1.16E-16	2.50E-14
EMIF-AD	biomineral tissue development (GO:0031214)	103	12	4.25	5.94E-05	1.75E-03
EMIF-AD	biomineralization (GO:0110148)	108	12	4.05	9.00E-05	2.52E-03
EMIF-AD	biosynthetic process (GO:0009058)	2603	44	.62	3.73E-04	8.42E-03
CCC	blood circulation (GO:0008015)	408	26	2.57	2.37E-05	9.30E-04
EMIF-AD	blood circulation (GO:0008015)	408	27	2.41	5.56E-05	1.67E-03
CCC	blood coagulation (GO:0007596)	173	28	6.52	7.97E-14	1.36E-11
EMIF-AD	blood coagulation (GO:0007596)	173	32	6.74	7.19E-16	1.25E-13
CCC	blood coagulation, common pathway (GO:0072377)	5	4	32.23	3.89E-05	1.42E-03
EMIF-AD	blood coagulation, common pathway (GO:0072377)	5	4	29.15	5.70E-05	1.70E-03
CCC	blood coagulation, fibrin clot formation (GO:0072378)	24	11	18.47	3.73E-10	3.75E-08
EMIF-AD	blood coagulation, fibrin clot formation (GO:0072378)	24	12	18.22	8.19E-11	7.60E-09
EMIF-AD	blood coagulation, intrinsic pathway (GO:0007597)	13	4	11.21	9.08E-04	1.85E-02
CCC	blood vessel development (GO:0001568)	510	47	3.71	1.07E-13	1.72E-11
EMIF-AD	blood vessel development (GO:0001568)	510	43	3.07	4.17E-10	3.53E-08
CCC	blood vessel diameter maintenance (GO:0097746)	144	14	3.92	3.17E-05	1.20E-03
EMIF-AD	blood vessel diameter maintenance (GO:0097746)	144	13	3.29	3.13E-04	7.35E-03
EMIF-AD	blood vessel endothelial cell migration (GO:0043534)	33	6	6.63	5.45E-04	1.18E-02
CCC	blood vessel morphogenesis (GO:0048514)	421	42	4.02	2.11E-13	3.21E-11
EMIF-AD	blood vessel morphogenesis (GO:0048514)	421	37	3.20	2.57E-09	1.87E-07
EMIF-AD	bone development (GO:0060348)	216	18	3.04	6.22E-05	1.82E-03
EMIF-AD	bone mineralization (GO:0030282)	58	7	4.40	1.70E-03	3.25E-02
CCC	brain development (GO:0007420)	775	41	2.13	1.17E-05	4.87E-04
EMIF-AD	brain development (GO:0007420)	775	51	2.40	2.92E-08	1.72E-06
EMIF-AD	calcium-dependent cell-cell adhesion via plasma membrane cell adhesion molecules (GO:0016339)	42	8	6.94	4.92E-05	1.49E-03
CCC	canonical glycolysis (GO:0061621)	16	5	12.59	1.21E-04	3.78E-03
EMIF-AD	canonical glycolysis (GO:0061621)	16	5	11.39	1.91E-04	4.80E-03
CCC	carbohydrate catabolic process (GO:0016052)	110	15	5.49	3.71E-07	2.29E-05
EMIF-AD	carbohydrate catabolic process (GO:0016052)	110	13	4.31	2.58E-05	8.61E-04
CCC	carbohydrate derivative catabolic process (GO:1901136)	175	17	3.91	4.67E-06	2.16E-04
EMIF-AD	carbohydrate derivative catabolic process (GO:1901136)	175	15	3.12	1.88E-04	4.78E-03
CCC	carbohydrate derivative metabolic process (GO:1901135)	1005	52	2.08	1.48E-06	7.68E-05
EMIF-AD	carbohydrate derivative metabolic process (GO:1901135)	1005	55	1.99	3.03E-06	1.23E-04
CCC	carbohydrate metabolic process (GO:0005975)	475	34	2.88	1.10E-07	7.60E-06
EMIF-AD	carbohydrate metabolic process (GO:0005975)	475	34	2.61	1.05E-06	4.76E-05
CCC	cartilage development (GO:0051216)	168	12	2.88	1.51E-03	3.24E-02
EMIF-AD	cartilage development (GO:0051216)	168	15	3.25	1.24E-04	3.29E-03
CCC	catabolic process (GO:0009056)	1974	76	1.55	1.93E-04	5.73E-03
EMIF-AD	cell activation (GO:0001775)	700	38	1.98	1.58E-04	4.08E-03
CCC	cell adhesion (GO:0007155)	969	122	5.07	5.64E-48	8.85E-44
EMIF-AD	cell adhesion (GO:0007155)	969	145	5.45	1.84E-60	2.89E-56
CCC	cell communication (GO:0007154)	5342	169	1.27	4.24E-04	1.13E-02
EMIF-AD	cell communication (GO:0007154)	5342	211	1.44	4.95E-09	3.33E-07
CCC	cell cycle (GO:0007049)	1249	5	.16	1.19E-08	9.95E-07
EMIF-AD	cell cycle (GO:0007049)	1249	5	.15	6.60E-10	5.31E-08
CCC	cell cycle process (GO:0022402)	841	3	.14	2.98E-06	1.42E-04
EMIF-AD	cell cycle process (GO:0022402)	841	3	.13	3.26E-07	1.62E-05
CCC	cell development (GO:0048468)	1725	97	2.27	9.78E-14	1.61E-11
EMIF-AD	cell development (GO:0048468)	1725	110	2.32	4.98E-16	8.87E-14
CCC	cell differentiation (GO:0030154)	3519	148	1.69	7.42E-11	8.14E-09
EMIF-AD	cell differentiation (GO:0030154)	3519	169	1.75	1.46E-13	1.80E-11
CCC	cell division (GO:0051301)	514	2	.16	6.59E-04	1.65E-02
EMIF-AD	cell division (GO:0051301)	514	2	.14	1.50E-04	3.90E-03
CCC	cell junction assembly (GO:0034329)	276	20	2.92	3.94E-05	1.44E-03
EMIF-AD	cell junction assembly (GO:0034329)	276	27	3.56	5.17E-08	2.91E-06
CCC	cell junction disassembly (GO:0150146)	14	5	14.39	7.17E-05	2.46E-03
EMIF-AD	cell junction disassembly (GO:0150146)	14	5	13.01	1.14E-04	3.05E-03
CCC	cell junction maintenance (GO:0034331)	44	6	5.49	1.26E-03	2.81E-02
EMIF-AD	cell junction maintenance (GO:0034331)	44	6	4.97	2.07E-03	3.78E-02
CCC	cell junction organization (GO:0034330)	498	46	3.72	1.83E-13	2.88E-11
EMIF-AD	cell junction organization (GO:0034330)	498	57	4.17	2.38E-18	6.54E-16
CCC	cell killing (GO:0001906)	129	10	3.12	2.09E-03	4.24E-02
EMIF-AD	cell killing (GO:0001906)	129	12	3.39	4.11E-04	9.12E-03
CCC	cell migration (GO:0016477)	903	58	2.59	1.84E-10	1.91E-08
EMIF-AD	cell migration (GO:0016477)	903	71	2.87	1.34E-14	1.82E-12
CCC	cell morphogenesis (GO:0000902)	713	57	3.22	6.14E-14	1.06E-11
EMIF-AD	cell morphogenesis (GO:0000902)	713	64	3.27	1.06E-15	1.77E-13
CCC	cell morphogenesis involved in differentiation (GO:0000904)	556	53	3.84	7.03E-16	1.62E-13
EMIF-AD	cell morphogenesis involved in differentiation (GO:0000904)	556	56	3.67	8.40E-16	1.45E-13
CCC	cell morphogenesis involved in neuron differentiation (GO:0048667)	440	47	4.30	6.79E-16	1.59E-13
EMIF-AD	cell morphogenesis involved in neuron differentiation (GO:0048667)	440	49	4.06	1.74E-15	2.73E-13
CCC	cell motility (GO:0048870)	1061	62	2.35	1.40E-09	1.30E-07
EMIF-AD	cell motility (GO:0048870)	1061	76	2.61	1.49E-13	1.83E-11
CCC	cell part morphogenesis (GO:0032990)	508	47	3.73	9.34E-14	1.56E-11
EMIF-AD	cell part morphogenesis (GO:0032990)	508	51	3.66	1.98E-14	2.63E-12
CCC	cell projection morphogenesis (GO:0048858)	489	47	3.87	2.57E-14	4.75E-12
EMIF-AD	cell projection morphogenesis (GO:0048858)	489	51	3.80	4.98E-15	7.10E-13
CCC	cell projection organization (GO:0030030)	1161	66	2.29	1.14E-09	1.07E-07
EMIF-AD	cell projection organization (GO:0030030)	1161	74	2.32	6.35E-11	5.97E-09
CCC	cell recognition (GO:0008037)	230	38	6.66	1.37E-18	5.23E-16
EMIF-AD	cell recognition (GO:0008037)	230	45	7.13	1.07E-22	5.78E-20
CCC	cell surface receptor signaling pathway (GO:0007166)	2174	92	1.71	6.87E-07	3.91E-05
EMIF-AD	cell surface receptor signaling pathway (GO:0007166)	2174	117	1.96	3.34E-12	3.50E-10
CCC	cell-cell adhesion (GO:0098609)	543	61	4.53	2.26E-21	1.36E-18
EMIF-AD	cell-cell adhesion (GO:0098609)	543	78	5.23	1.06E-30	1.51E-27
CCC	cell-cell adhesion via plasma-membrane adhesion molecules (GO:0098742)	267	30	4.53	4.57E-11	5.23E-09
EMIF-AD	cell-cell adhesion via plasma-membrane adhesion molecules (GO:0098742)	267	45	6.14	2.03E-20	7.57E-18
CCC	cell-matrix adhesion (GO:0007160)	135	19	5.67	6.56E-09	5.65E-07
EMIF-AD	cell-matrix adhesion (GO:0007160)	135	22	5.94	2.20E-10	1.92E-08
CCC	cell-substrate adhesion (GO:0031589)	194	27	5.61	5.35E-12	6.82E-10
EMIF-AD	cell-substrate adhesion (GO:0031589)	194	32	6.01	1.24E-14	1.69E-12
CCC	cellular aromatic compound metabolic process (GO:0006725)	3050	44	.58	3.66E-05	1.36E-03
EMIF-AD	cellular aromatic compound metabolic process (GO:0006725)	3050	39	.47	1.50E-08	9.36E-07
EMIF-AD	cellular biosynthetic process (GO:0044249)	2464	37	.55	2.95E-05	9.71E-04
CCC	cellular component maintenance (GO:0043954)	60	7	4.70	1.16E-03	2.64E-02
EMIF-AD	cellular component maintenance (GO:0043954)	60	7	4.25	2.03E-03	3.72E-02
CCC	cellular component morphogenesis (GO:0032989)	604	50	3.34	7.24E-13	1.05E-10
EMIF-AD	cellular component morphogenesis (GO:0032989)	604	53	3.20	8.28E-13	9.08E-11
CCC	cellular component organization (GO:0016043)	5523	198	1.44	7.64E-09	6.55E-07
EMIF-AD	cellular component organization (GO:0016043)	5523	218	1.44	2.22E-09	1.64E-07
CCC	cellular component organization or biogenesis (GO:0071840)	5727	198	1.39	1.46E-07	1.00E-05
EMIF-AD	cellular component organization or biogenesis (GO:0071840)	5727	218	1.39	5.52E-08	3.08E-06
CCC	cellular detoxification (GO:1990748)	108	15	5.60	3.00E-07	1.90E-05
EMIF-AD	cellular detoxification (GO:1990748)	108	18	6.07	7.05E-09	4.63E-07
CCC	cellular developmental process (GO:0048869)	3542	148	1.68	8.88E-11	9.54E-09
EMIF-AD	cellular developmental process (GO:0048869)	3542	169	1.74	2.58E-13	3.04E-11
EMIF-AD	cellular homeostasis (GO:0019725)	641	34	1.93	3.88E-04	8.71E-03
CCC	cellular nitrogen compound biosynthetic process (GO:0044271)	1588	11	.28	1.04E-07	7.24E-06
EMIF-AD	cellular nitrogen compound biosynthetic process (GO:0044271)	1588	8	.18	4.37E-11	4.20E-09
CCC	cellular nitrogen compound metabolic process (GO:0034641)	3573	56	.63	8.51E-05	2.85E-03
EMIF-AD	cellular nitrogen compound metabolic process (GO:0034641)	3573	49	.50	8.35E-09	5.41E-07
CCC	cellular oxidant detoxification (GO:0098869)	93	15	6.50	5.22E-08	3.83E-06
EMIF-AD	cellular oxidant detoxification (GO:0098869)	93	18	7.05	8.70E-10	6.86E-08
CCC	cellular process (GO:0009987)	15044	411	1.10	1.45E-04	4.44E-03
EMIF-AD	cellular process (GO:0009987)	15044	472	1.14	7.88E-09	5.13E-07
CCC	cellular response to amyloid-beta (GO:1904646)	40	6	6.04	8.07E-04	1.93E-02
EMIF-AD	cellular response to amyloid-beta (GO:1904646)	40	6	5.47	1.34E-03	2.62E-02
CCC	cellular response to chemical stimulus (GO:0070887)	2616	100	1.54	1.67E-05	6.72E-04
EMIF-AD	cellular response to chemical stimulus (GO:0070887)	2616	128	1.78	1.39E-10	1.26E-08
CCC	cellular response to DNA damage stimulus (GO:0006974)	756	3	.16	1.76E-05	7.06E-04
EMIF-AD	cellular response to DNA damage stimulus (GO:0006974)	756	3	.14	2.92E-06	1.20E-04
CCC	cellular response to endogenous stimulus (GO:0071495)	1107	52	1.89	1.88E-05	7.42E-04
EMIF-AD	cellular response to endogenous stimulus (GO:0071495)	1107	63	2.07	1.11E-07	5.87E-06
CCC	cellular response to growth factor stimulus (GO:0071363)	477	27	2.28	1.63E-04	4.95E-03
EMIF-AD	cellular response to growth factor stimulus (GO:0071363)	477	32	2.44	8.56E-06	3.26E-04
EMIF-AD	cellular response to nitrogen compound (GO:1901699)	641	32	1.82	2.10E-03	3.82E-02
CCC	cellular response to organic substance (GO:0071310)	2026	79	1.57	9.19E-05	3.04E-03
EMIF-AD	cellular response to organic substance (GO:0071310)	2026	97	1.74	1.18E-07	6.19E-06
EMIF-AD	cellular response to oxidative stress (GO:0034599)	222	15	2.46	1.86E-03	3.50E-02
CCC	cellular response to oxygen radical (GO:0071450)	15	5	13.43	9.37E-05	3.08E-03
EMIF-AD	cellular response to oxygen radical (GO:0071450)	15	7	17.01	1.12E-06	5.07E-05
CCC	cellular response to oxygen-containing compound (GO:1901701)	1059	46	1.75	3.79E-04	1.02E-02
EMIF-AD	cellular response to oxygen-containing compound (GO:1901701)	1059	58	2.00	1.31E-06	5.74E-05
EMIF-AD	cellular response to reactive oxygen species (GO:0034614)	117	13	4.05	4.63E-05	1.41E-03
CCC	cellular response to stimulus (GO:0051716)	6569	204	1.25	1.77E-04	5.34E-03
EMIF-AD	cellular response to stimulus (GO:0051716)	6569	248	1.38	4.41E-09	3.05E-07
CCC	cellular response to superoxide (GO:0071451)	15	5	13.43	9.37E-05	3.09E-03
EMIF-AD	cellular response to superoxide (GO:0071451)	15	7	17.01	1.12E-06	5.08E-05
CCC	cellular response to thyroid hormone stimulus (GO:0097067)	18	4	8.95	1.76E-03	3.68E-02
EMIF-AD	cellular response to thyroid hormone stimulus (GO:0097067)	18	5	10.12	3.01E-04	7.13E-03
CCC	cellular response to toxic substance (GO:0097237)	116	15	5.21	6.84E-07	3.90E-05
EMIF-AD	cellular response to toxic substance (GO:0097237)	116	18	5.65	1.90E-08	1.17E-06
CCC	cellular response to transforming growth factor beta stimulus (GO:0071560)	154	11	2.88	2.34E-03	4.66E-02
EMIF-AD	cellular response to transforming growth factor beta stimulus (GO:0071560)	154	14	3.31	1.74E-04	4.48E-03
CCC	central nervous system development (GO:0007417)	1034	65	2.53	2.57E-11	3.03E-09
EMIF-AD	central nervous system development (GO:0007417)	1034	81	2.85	1.74E-16	3.58E-14
CCC	central nervous system neuron development (GO:0021954)	86	8	3.75	2.02E-03	4.15E-02
CCC	central nervous system neuron differentiation (GO:0021953)	175	12	2.76	2.08E-03	4.27E-02
EMIF-AD	cerebellar cortex development (GO:0021695)	52	7	4.91	9.58E-04	1.94E-02
EMIF-AD	cerebellar Purkinje cell layer development (GO:0021680)	28	5	6.51	1.71E-03	3.25E-02
EMIF-AD	cerebellum development (GO:0021549)	105	11	3.82	2.80E-04	6.73E-03
EMIF-AD	chaperone-mediated autophagy (GO:0061684)	8	3	13.67	2.66E-03	4.69E-02
CCC	chemical homeostasis (GO:0048878)	916	40	1.76	7.68E-04	1.86E-02
EMIF-AD	chemical homeostasis (GO:0048878)	916	48	1.91	3.48E-05	1.10E-03
CCC	chemotaxis (GO:0006935)	518	45	3.50	2.41E-12	3.29E-10
EMIF-AD	chemotaxis (GO:0006935)	518	56	3.94	4.92E-17	1.15E-14
CCC	cholesterol efflux (GO:0033344)	27	8	11.94	1.48E-06	7.67E-05
EMIF-AD	cholesterol efflux (GO:0033344)	27	10	13.50	3.11E-08	1.82E-06
CCC	cholesterol homeostasis (GO:0042632)	89	8	3.62	2.46E-03	4.85E-02
EMIF-AD	cholesterol homeostasis (GO:0042632)	89	10	4.09	3.16E-04	7.40E-03
CCC	cholesterol metabolic process (GO:0008203)	121	11	3.66	3.74E-04	1.02E-02
EMIF-AD	cholesterol metabolic process (GO:0008203)	121	12	3.61	2.40E-04	5.89E-03
CCC	cholesterol transport (GO:0030301)	65	10	6.20	1.29E-05	5.33E-04
EMIF-AD	cholesterol transport (GO:0030301)	65	12	6.73	8.87E-07	4.04E-05
EMIF-AD	chondroitin sulfate metabolic process (GO:0030204)	30	5	6.07	2.23E-03	4.02E-02
CCC	chromatin organization (GO:0006325)	585	1	.07	1.46E-05	6.01E-04
EMIF-AD	chromatin organization (GO:0006325)	585	2	.12	3.78E-05	1.18E-03
EMIF-AD	chromatin remodeling (GO:0006338)	323	1	.11	2.67E-03	4.67E-02
CCC	chromosome organization (GO:0051276)	444	0	< 0.01	2.94E-05	1.12E-03
EMIF-AD	chromosome organization (GO:0051276)	444	0	< 0.01	8.90E-06	3.35E-04
CCC	chromosome segregation (GO:0007059)	291	0	< 0.01	1.55E-03	3.31E-02
EMIF-AD	chromosome segregation (GO:0007059)	291	0	< 0.01	6.93E-04	1.44E-02
CCC	chylomicron remnant clearance (GO:0034382)	5	3	24.17	7.22E-04	1.77E-02
EMIF-AD	chylomicron remnant clearance (GO:0034382)	5	4	29.15	5.70E-05	1.69E-03
EMIF-AD	cilium assembly (GO:0060271)	322	1	.11	2.67E-03	4.67E-02
EMIF-AD	cilium organization (GO:0044782)	355	1	.10	1.30E-03	2.55E-02
CCC	circulatory system development (GO:0072359)	909	56	2.48	2.15E-09	1.97E-07
EMIF-AD	circulatory system development (GO:0072359)	909	52	2.08	1.59E-06	6.85E-05
CCC	circulatory system process (GO:0003013)	498	27	2.18	2.48E-04	7.07E-03
EMIF-AD	circulatory system process (GO:0003013)	498	28	2.05	5.31E-04	1.16E-02
CCC	clustering of voltage-gated sodium channels (GO:0045162)	6	3	20.15	1.06E-03	2.46E-02
CCC	coagulation (GO:0050817)	175	28	6.45	1.03E-13	1.68E-11
EMIF-AD	coagulation (GO:0050817)	175	32	6.66	9.58E-16	1.62E-13
CCC	cognition (GO:0050890)	317	18	2.29	1.71E-03	3.60E-02
EMIF-AD	cognition (GO:0050890)	317	23	2.64	4.80E-05	1.45E-03
CCC	collagen catabolic process (GO:0030574)	41	6	5.90	9.06E-04	2.14E-02
CCC	collagen fibril organization (GO:0030199)	60	11	7.39	1.04E-06	5.69E-05
EMIF-AD	collagen fibril organization (GO:0030199)	60	8	4.86	4.45E-04	9.87E-03
CCC	collagen metabolic process (GO:0032963)	61	10	6.61	7.81E-06	3.38E-04
EMIF-AD	collagen metabolic process (GO:0032963)	61	9	5.38	9.90E-05	2.71E-03
CCC	complement activation (GO:0006956)	140	42	12.09	4.01E-29	8.97E-26
EMIF-AD	complement activation (GO:0006956)	140	45	11.71	2.29E-30	2.76E-27
CCC	complement activation, alternative pathway (GO:0006957)	15	10	26.86	1.50E-10	1.57E-08
EMIF-AD	complement activation, alternative pathway (GO:0006957)	15	10	24.29	3.89E-10	3.33E-08
CCC	complement activation, classical pathway (GO:0006958)	121	36	11.99	5.20E-25	6.28E-22
EMIF-AD	complement activation, classical pathway (GO:0006958)	121	39	11.75	1.71E-26	1.28E-23
EMIF-AD	connective tissue development (GO:0061448)	223	17	2.78	2.65E-04	6.40E-03
CCC	cytolysis (GO:0019835)	23	8	14.01	5.41E-07	3.18E-05
EMIF-AD	cytolysis (GO:0019835)	23	8	12.68	1.13E-06	5.04E-05
CCC	cytolysis by host of symbiont cells (GO:0051838)	11	5	18.31	2.86E-05	1.09E-03
EMIF-AD	cytolysis by host of symbiont cells (GO:0051838)	11	4	13.25	5.44E-04	1.19E-02
CCC	defense response (GO:0006952)	1478	111	3.03	7.14E-25	8.00E-22
EMIF-AD	defense response (GO:0006952)	1478	122	3.01	7.81E-27	6.44E-24
CCC	defense response to bacterium (GO:0042742)	376	35	3.75	1.31E-10	1.39E-08
EMIF-AD	defense response to bacterium (GO:0042742)	376	38	3.68	3.99E-11	3.86E-09
EMIF-AD	defense response to fungus (GO:0050832)	58	7	4.40	1.70E-03	3.25E-02
EMIF-AD	defense response to Gram-negative bacterium (GO:0050829)	92	11	4.36	9.70E-05	2.66E-03
CCC	defense response to Gram-positive bacterium (GO:0050830)	119	10	3.39	1.20E-03	2.70E-02
EMIF-AD	defense response to Gram-positive bacterium (GO:0050830)	119	11	3.37	7.42E-04	1.53E-02
CCC	defense response to other organism (GO:0098542)	1068	80	3.02	9.11E-18	3.18E-15
EMIF-AD	defense response to other organism (GO:0098542)	1068	86	2.93	3.66E-18	9.41E-16
CCC	detection of chemical stimulus (GO:0009593)	526	3	.23	2.23E-03	4.47E-02
CCC	detection of chemical stimulus involved in sensory perception (GO:0050907)	489	1	.08	1.41E-04	4.36E-03
EMIF-AD	detection of chemical stimulus involved in sensory perception (GO:0050907)	489	1	.07	4.62E-05	1.41E-03
CCC	detection of chemical stimulus involved in sensory perception of smell (GO:0050911)	443	0	< 0.01	2.93E-05	1.11E-03
EMIF-AD	detection of chemical stimulus involved in sensory perception of smell (GO:0050911)	443	0	< 0.01	8.89E-06	3.35E-04
CCC	detection of stimulus involved in sensory perception (GO:0050906)	560	1	.07	3.30E-05	1.24E-03
EMIF-AD	detection of stimulus involved in sensory perception (GO:0050906)	560	2	.13	5.09E-05	1.53E-03
CCC	detoxification (GO:0098754)	136	15	4.44	4.15E-06	1.94E-04
EMIF-AD	detoxification (GO:0098754)	136	18	4.82	1.67E-07	8.59E-06
EMIF-AD	developmental growth (GO:0048589)	413	26	2.29	2.24E-04	5.53E-03
CCC	developmental maturation (GO:0021700)	259	21	3.27	5.22E-06	2.37E-04
EMIF-AD	developmental maturation (GO:0021700)	259	24	3.38	7.02E-07	3.27E-05
CCC	developmental process (GO:0032502)	5677	237	1.68	5.26E-19	2.36E-16
EMIF-AD	developmental process (GO:0032502)	5677	275	1.77	1.68E-25	1.10E-22
CCC	DNA metabolic process (GO:0006259)	794	3	.15	8.95E-06	3.85E-04
EMIF-AD	DNA metabolic process (GO:0006259)	794	1	.05	1.45E-08	9.11E-07
EMIF-AD	DNA recombination (GO:0006310)	245	0	< 0.01	2.22E-03	4.04E-02
CCC	DNA repair (GO:0006281)	508	1	.08	9.87E-05	3.19E-03
EMIF-AD	DNA repair (GO:0006281)	508	1	.07	3.32E-05	1.06E-03
CCC	DNA-templated transcription (GO:0006351)	613	3	.20	4.25E-04	1.13E-02
EMIF-AD	DNA-templated transcription (GO:0006351)	613	0	< 0.01	7.56E-08	4.09E-06
CCC	elastic fiber assembly (GO:0048251)	12	6	20.15	2.84E-06	1.37E-04
EMIF-AD	elastic fiber assembly (GO:0048251)	12	5	15.18	6.33E-05	1.85E-03
EMIF-AD	embryo implantation (GO:0007566)	42	6	5.21	1.67E-03	3.20E-02
CCC	endocytosis (GO:0006897)	528	45	3.43	4.40E-12	5.75E-10
EMIF-AD	endocytosis (GO:0006897)	528	42	2.90	3.34E-09	2.37E-07
CCC	endoderm development (GO:0007492)	81	8	3.98	1.42E-03	3.14E-02
CCC	endoderm formation (GO:0001706)	54	7	5.22	6.61E-04	1.65E-02
CCC	endodermal cell differentiation (GO:0035987)	44	7	6.41	2.16E-04	6.28E-03
EMIF-AD	endothelial cell migration (GO:0043542)	73	10	4.99	7.21E-05	2.07E-03
CCC	ensheathment of neurons (GO:0007272)	117	12	4.13	7.19E-05	2.45E-03
EMIF-AD	ensheathment of neurons (GO:0007272)	117	14	4.36	1.12E-05	4.11E-04
CCC	entry into host (GO:0044409)	110	9	3.30	2.46E-03	4.86E-02
EMIF-AD	entry into host (GO:0044409)	110	13	4.31	2.58E-05	8.63E-04
CCC	enzyme-linked receptor protein signaling pathway (GO:0007167)	640	37	2.33	4.81E-06	2.22E-04
EMIF-AD	enzyme-linked receptor protein signaling pathway (GO:0007167)	640	47	2.68	4.10E-09	2.86E-07
EMIF-AD	epithelial cell migration (GO:0010631)	102	13	4.64	1.24E-05	4.52E-04
EMIF-AD	epithelium migration (GO:0090132)	105	13	4.51	1.65E-05	5.71E-04
CCC	establishment of localization (GO:0051234)	3997	131	1.32	6.88E-04	1.71E-02
EMIF-AD	establishment of localization (GO:0051234)	3997	145	1.32	3.76E-04	8.48E-03
EMIF-AD	establishment of protein localization to extracellular region (GO:0035592)	125	11	3.21	1.08E-03	2.15E-02
CCC	excitatory synapse assembly (GO:1904861)	16	4	10.07	1.21E-03	2.72E-02
CCC	external encapsulating structure organization (GO:0045229)	283	40	5.69	2.18E-17	6.72E-15
EMIF-AD	external encapsulating structure organization (GO:0045229)	283	36	4.64	3.23E-13	3.72E-11
CCC	extracellular matrix assembly (GO:0085029)	35	11	12.66	9.36E-09	7.94E-07
EMIF-AD	extracellular matrix assembly (GO:0085029)	35	10	10.41	2.35E-07	1.19E-05
EMIF-AD	extracellular matrix disassembly (GO:0022617)	47	6	4.65	2.80E-03	4.86E-02
CCC	extracellular matrix organization (GO:0030198)	280	40	5.76	1.57E-17	5.13E-15
EMIF-AD	extracellular matrix organization (GO:0030198)	280	36	4.69	2.42E-13	2.88E-11
CCC	extracellular structure organization (GO:0043062)	281	40	5.74	1.75E-17	5.50E-15
EMIF-AD	extracellular structure organization (GO:0043062)	281	36	4.67	2.67E-13	3.10E-11
EMIF-AD	female pregnancy (GO:0007565)	174	13	2.72	1.60E-03	3.08E-02
CCC	fibrinolysis (GO:0042730)	19	13	27.57	1.93E-13	2.97E-11
EMIF-AD	fibrinolysis (GO:0042730)	19	13	24.93	6.70E-13	7.51E-11
CCC	ganglioside catabolic process (GO:0006689)	7	3	17.27	1.49E-03	3.25E-02
CCC	generation of neurons (GO:0048699)	1134	82	2.91	2.33E-17	7.02E-15
EMIF-AD	generation of neurons (GO:0048699)	1134	95	3.05	3.73E-21	1.62E-18
CCC	gephyrin clustering involved in postsynaptic density assembly (GO:0097116)	5	3	24.17	7.22E-04	1.78E-02
EMIF-AD	gland development (GO:0048732)	422	24	2.07	1.45E-03	2.80E-02
CCC	glial cell development (GO:0021782)	113	10	3.57	8.29E-04	1.97E-02
EMIF-AD	glial cell development (GO:0021782)	113	13	4.19	3.33E-05	1.06E-03
CCC	glial cell differentiation (GO:0010001)	187	16	3.45	3.76E-05	1.39E-03
EMIF-AD	glial cell differentiation (GO:0010001)	187	20	3.90	7.86E-07	3.62E-05
CCC	glial cell migration (GO:0008347)	45	7	6.27	2.44E-04	6.99E-03
CCC	gliogenesis (GO:0042063)	246	23	3.77	1.89E-07	1.28E-05
EMIF-AD	gliogenesis (GO:0042063)	246	27	4.00	5.70E-09	3.79E-07
CCC	glomerular filtration (GO:0003094)	19	4	8.48	2.09E-03	4.27E-02
CCC	gluconeogenesis (GO:0006094)	42	6	5.76	1.01E-03	2.36E-02
CCC	glucose catabolic process (GO:0006007)	22	5	9.16	4.24E-04	1.13E-02
EMIF-AD	glucose catabolic process (GO:0006007)	22	5	8.28	6.62E-04	1.39E-02
CCC	glucose catabolic process to pyruvate (GO:0061718)	16	5	12.59	1.21E-04	3.79E-03
EMIF-AD	glucose catabolic process to pyruvate (GO:0061718)	16	5	11.39	1.91E-04	4.81E-03
CCC	glucose metabolic process (GO:0006006)	114	12	4.24	5.72E-05	2.00E-03
EMIF-AD	glucose metabolic process (GO:0006006)	114	12	3.84	1.44E-04	3.77E-03
CCC	glycolipid catabolic process (GO:0019377)	16	4	10.07	1.21E-03	2.73E-02
CCC	glycolipid transport (GO:0046836)	7	3	17.27	1.49E-03	3.22E-02
EMIF-AD	glycolipid transport (GO:0046836)	7	3	15.62	1.98E-03	3.65E-02
CCC	glycolytic process (GO:0006096)	42	11	10.55	4.59E-08	3.41E-06
EMIF-AD	glycolytic process (GO:0006096)	42	9	7.81	7.26E-06	2.78E-04
CCC	glycolytic process through fructose-6-phosphate (GO:0061615)	18	5	11.19	1.92E-04	5.69E-03
EMIF-AD	glycolytic process through fructose-6-phosphate (GO:0061615)	18	5	10.12	3.01E-04	7.14E-03
CCC	glycolytic process through glucose-6-phosphate (GO:0061620)	18	5	11.19	1.92E-04	5.70E-03
EMIF-AD	glycolytic process through glucose-6-phosphate (GO:0061620)	18	5	10.12	3.01E-04	7.15E-03
EMIF-AD	glycoprotein catabolic process (GO:0006516)	30	6	7.29	3.48E-04	8.04E-03
CCC	glycoprotein metabolic process (GO:0009100)	346	23	2.68	3.79E-05	1.39E-03
EMIF-AD	glycoprotein metabolic process (GO:0009100)	346	29	3.05	3.49E-07	1.72E-05
CCC	glycosaminoglycan catabolic process (GO:0006027)	30	6	8.06	2.06E-04	6.04E-03
EMIF-AD	glycosaminoglycan catabolic process (GO:0006027)	30	6	7.29	3.48E-04	8.00E-03
CCC	glycosaminoglycan metabolic process (GO:0030203)	117	16	5.51	1.47E-07	9.99E-06
EMIF-AD	glycosaminoglycan metabolic process (GO:0030203)	117	18	5.61	2.14E-08	1.30E-06
EMIF-AD	growth (GO:0040007)	413	26	2.29	2.24E-04	5.54E-03
CCC	head development (GO:0060322)	823	44	2.15	4.12E-06	1.93E-04
EMIF-AD	head development (GO:0060322)	823	55	2.44	5.07E-09	3.40E-07
EMIF-AD	hematopoietic stem cell migration (GO:0035701)	7	3	15.62	1.98E-03	3.66E-02
CCC	hemostasis (GO:0007599)	178	29	6.56	2.44E-14	4.73E-12
EMIF-AD	hemostasis (GO:0007599)	178	32	6.55	1.46E-15	2.32E-13
EMIF-AD	heparan sulfate proteoglycan catabolic process (GO:0030200)	7	3	15.62	1.98E-03	3.64E-02
EMIF-AD	heparan sulfate proteoglycan metabolic process (GO:0030201)	37	6	5.91	9.30E-04	1.89E-02
CCC	heterocycle biosynthetic process (GO:0018130)	1079	8	.30	4.02E-05	1.46E-03
EMIF-AD	heterocycle biosynthetic process (GO:0018130)	1079	4	.14	9.17E-09	5.87E-07
CCC	heterocycle metabolic process (GO:0046483)	2999	41	.55	1.00E-05	4.24E-04
EMIF-AD	heterocycle metabolic process (GO:0046483)	2999	35	.43	1.18E-09	9.12E-08
CCC	heterophilic cell-cell adhesion via plasma membrane cell adhesion molecules (GO:0007157)	52	8	6.20	9.48E-05	3.10E-03
EMIF-AD	heterophilic cell-cell adhesion via plasma membrane cell adhesion molecules (GO:0007157)	52	12	8.41	1.09E-07	5.76E-06
CCC	hexose biosynthetic process (GO:0019319)	45	6	5.37	1.40E-03	3.11E-02
CCC	hexose metabolic process (GO:0019318)	156	17	4.39	1.11E-06	6.01E-05
EMIF-AD	hexose metabolic process (GO:0019318)	156	16	3.74	1.59E-05	5.58E-04
CCC	high-density lipoprotein particle assembly (GO:0034380)	12	4	13.43	4.91E-04	1.27E-02
EMIF-AD	high-density lipoprotein particle assembly (GO:0034380)	12	5	15.18	6.33E-05	1.84E-03
CCC	high-density lipoprotein particle clearance (GO:0034384)	7	4	23.02	9.80E-05	3.17E-03
EMIF-AD	high-density lipoprotein particle clearance (GO:0034384)	7	5	26.03	9.05E-06	3.40E-04
CCC	high-density lipoprotein particle remodeling (GO:0034375)	16	7	17.63	8.21E-07	4.62E-05
EMIF-AD	high-density lipoprotein particle remodeling (GO:0034375)	16	9	20.50	9.06E-09	5.82E-07
CCC	homeostatic process (GO:0042592)	1424	61	1.73	4.91E-05	1.75E-03
EMIF-AD	homeostatic process (GO:0042592)	1424	78	2.00	1.57E-08	9.76E-07
CCC	homophilic cell adhesion via plasma membrane adhesion molecules (GO:0007156)	170	18	4.27	7.93E-07	4.47E-05
EMIF-AD	homophilic cell adhesion via plasma membrane adhesion molecules (GO:0007156)	170	32	6.86	4.64E-16	8.37E-14
CCC	homotypic cell-cell adhesion (GO:0034109)	60	8	5.37	2.31E-04	6.71E-03
EMIF-AD	homotypic cell-cell adhesion (GO:0034109)	60	9	5.47	8.84E-05	2.47E-03
EMIF-AD	hormone transport (GO:0009914)	102	10	3.57	8.43E-04	1.73E-02
CCC	humoral immune response (GO:0006959)	339	57	6.77	9.19E-28	1.60E-24
EMIF-AD	humoral immune response (GO:0006959)	339	61	6.56	1.01E-28	1.05E-25
CCC	humoral immune response mediated by circulating immunoglobulin (GO:0002455)	125	36	11.60	1.32E-24	1.30E-21
EMIF-AD	humoral immune response mediated by circulating immunoglobulin (GO:0002455)	125	39	11.37	4.64E-26	3.17E-23
CCC	hyaluronan catabolic process (GO:0030214)	16	4	10.07	1.21E-03	2.71E-02
CCC	hyaluronan metabolic process (GO:0030212)	29	9	12.50	2.33E-07	1.54E-05
EMIF-AD	hyaluronan metabolic process (GO:0030212)	29	7	8.80	3.98E-05	1.24E-03
CCC	hydrogen peroxide catabolic process (GO:0042744)	28	6	8.63	1.48E-04	4.51E-03
EMIF-AD	hydrogen peroxide catabolic process (GO:0042744)	28	7	9.11	3.28E-05	1.05E-03
CCC	hydrogen peroxide metabolic process (GO:0042743)	40	9	9.07	2.32E-06	1.14E-04
EMIF-AD	hydrogen peroxide metabolic process (GO:0042743)	40	10	9.11	6.70E-07	3.15E-05
CCC	imitative learning (GO:0098596)	6	3	20.15	1.06E-03	2.45E-02
EMIF-AD	imitative learning (GO:0098596)	6	3	18.22	1.41E-03	2.76E-02
CCC	immune effector process (GO:0002252)	470	53	4.54	9.83E-19	3.95E-16
EMIF-AD	immune effector process (GO:0002252)	470	60	4.65	2.20E-21	9.88E-19
CCC	immune response (GO:0006955)	1621	121	3.01	4.99E-27	7.11E-24
EMIF-AD	immune response (GO:0006955)	1621	111	2.50	2.85E-18	7.58E-16
CCC	immune response-activating cell surface receptor signaling pathway (GO:0002429)	283	18	2.56	4.25E-04	1.13E-02
EMIF-AD	immune response-activating cell surface receptor signaling pathway (GO:0002429)	283	22	2.83	2.67E-05	8.86E-04
CCC	immune response-activating signal transduction (GO:0002757)	283	18	2.56	4.25E-04	1.12E-02
EMIF-AD	immune response-activating signal transduction (GO:0002757)	283	22	2.83	2.67E-05	8.84E-04
CCC	immune response-regulating cell surface receptor signaling pathway (GO:0002768)	315	18	2.30	1.63E-03	3.46E-02
EMIF-AD	immune response-regulating cell surface receptor signaling pathway (GO:0002768)	315	24	2.78	1.58E-05	5.56E-04
CCC	immune response-regulating signaling pathway (GO:0002764)	397	22	2.23	9.80E-04	2.29E-02
EMIF-AD	immune response-regulating signaling pathway (GO:0002764)	397	28	2.57	1.21E-05	4.43E-04
CCC	immune system process (GO:0002376)	2429	146	2.42	7.44E-24	6.48E-21
EMIF-AD	immune system process (GO:0002376)	2429	140	2.10	4.68E-17	1.11E-14
CCC	immunoglobulin mediated immune response (GO:0016064)	192	37	7.76	4.30E-20	2.25E-17
EMIF-AD	immunoglobulin mediated immune response (GO:0016064)	192	41	7.78	5.30E-22	2.60E-19
CCC	immunoglobulin production (GO:0002377)	164	28	6.88	2.45E-14	4.69E-12
CCC	inflammatory response (GO:0006954)	540	46	3.43	2.55E-12	3.45E-10
EMIF-AD	inflammatory response (GO:0006954)	540	52	3.51	4.96E-14	6.38E-12
CCC	innate immune response (GO:0045087)	832	68	3.29	6.21E-17	1.74E-14
EMIF-AD	innate immune response (GO:0045087)	832	73	3.20	2.57E-17	6.40E-15
CCC	intermembrane lipid transfer (GO:0120009)	52	7	5.42	5.39E-04	1.38E-02
EMIF-AD	intermembrane lipid transfer (GO:0120009)	52	7	4.91	9.58E-04	1.93E-02
CCC	iron ion homeostasis (GO:0055072)	86	8	3.75	2.02E-03	4.16E-02
CCC	killing by host of symbiont cells (GO:0051873)	26	6	9.30	1.04E-04	3.33E-03
EMIF-AD	killing by host of symbiont cells (GO:0051873)	26	6	8.41	1.77E-04	4.55E-03
CCC	kinin cascade (GO:0002254)	4	3	30.22	4.60E-04	1.20E-02
EMIF-AD	kinin cascade (GO:0002254)	4	3	27.33	6.12E-04	1.30E-02
EMIF-AD	learning (GO:0007612)	153	15	3.57	4.70E-05	1.43E-03
CCC	learning or memory (GO:0007611)	275	17	2.49	8.21E-04	1.96E-02
EMIF-AD	learning or memory (GO:0007611)	275	22	2.92	1.77E-05	6.11E-04
CCC	leukocyte cell-cell adhesion (GO:0007159)	56	7	5.04	8.04E-04	1.93E-02
CCC	leukocyte mediated immunity (GO:0002443)	310	42	5.46	1.33E-17	4.43E-15
EMIF-AD	leukocyte mediated immunity (GO:0002443)	310	47	5.52	1.30E-19	4.44E-17
EMIF-AD	leukocyte migration (GO:0050900)	250	18	2.62	3.39E-04	7.86E-03
CCC	lipid localization (GO:0010876)	370	22	2.40	3.12E-04	8.56E-03
EMIF-AD	lipid localization (GO:0010876)	370	22	2.17	1.19E-03	2.36E-02
CCC	lipid transport (GO:0006869)	333	20	2.42	5.80E-04	1.48E-02
EMIF-AD	lipid transport (GO:0006869)	333	22	2.41	3.06E-04	7.22E-03
CCC	lipoprotein metabolic process (GO:0042157)	123	11	3.60	4.26E-04	1.12E-02
EMIF-AD	lipoprotein metabolic process (GO:0042157)	123	12	3.56	2.75E-04	6.62E-03
CCC	localization (GO:0051179)	4566	150	1.32	2.00E-04	5.91E-03
EMIF-AD	localization (GO:0051179)	4566	168	1.34	4.03E-05	1.25E-03
CCC	locomotion (GO:0040011)	539	45	3.36	8.38E-12	1.04E-09
EMIF-AD	locomotion (GO:0040011)	539	57	3.85	6.27E-17	1.43E-14
CCC	locomotory behavior (GO:0007626)	201	20	4.01	4.84E-07	2.90E-05
EMIF-AD	locomotory behavior (GO:0007626)	201	21	3.81	5.93E-07	2.83E-05
CCC	low-density lipoprotein particle remodeling (GO:0034374)	16	4	10.07	1.21E-03	2.71E-02
EMIF-AD	low-density lipoprotein particle remodeling (GO:0034374)	16	4	9.11	1.74E-03	3.28E-02
CCC	lymphocyte mediated immunity (GO:0002449)	257	39	6.11	6.42E-18	2.29E-15
EMIF-AD	lymphocyte mediated immunity (GO:0002449)	257	43	6.10	1.87E-19	5.99E-17
CCC	lysosomal protein catabolic process (GO:1905146)	8	3	15.11	2.02E-03	4.16E-02
EMIF-AD	macromolecule biosynthetic process (GO:0009059)	1487	19	.47	1.72E-04	4.44E-03
CCC	macromolecule metabolic process (GO:0043170)	5941	186	1.26	3.07E-04	8.46E-03
EMIF-AD	macrophage proliferation (GO:0061517)	8	3	13.67	2.66E-03	4.68E-02
CCC	maintenance of location (GO:0051235)	176	16	3.66	1.90E-05	7.47E-04
EMIF-AD	maintenance of location (GO:0051235)	176	17	3.52	1.78E-05	6.14E-04
CCC	maintenance of location in cell (GO:0051651)	97	12	4.98	1.33E-05	5.52E-04
EMIF-AD	maintenance of location in cell (GO:0051651)	97	12	4.51	3.49E-05	1.10E-03
EMIF-AD	maintenance of protein location (GO:0045185)	96	9	3.42	2.01E-03	3.69E-02
CCC	maintenance of protein location in extracellular region (GO:0071694)	7	3	17.27	1.49E-03	3.24E-02
EMIF-AD	maintenance of protein location in extracellular region (GO:0071694)	7	3	15.62	1.98E-03	3.67E-02
EMIF-AD	maintenance of synapse structure (GO:0099558)	25	5	7.29	1.09E-03	2.18E-02
CCC	male gamete generation (GO:0048232)	611	4	.26	1.28E-03	2.84E-02
EMIF-AD	meiotic cell cycle (GO:0051321)	251	0	< 0.01	2.31E-03	4.13E-02
CCC	membrane invagination (GO:0010324)	148	19	5.17	2.51E-08	1.95E-06
EMIF-AD	membrane invagination (GO:0010324)	148	22	5.42	1.04E-09	8.08E-08
CCC	membrane organization (GO:0061024)	851	46	2.18	1.90E-06	9.50E-05
EMIF-AD	membrane organization (GO:0061024)	851	49	2.10	2.34E-06	9.83E-05
CCC	mesenchymal cell migration (GO:0090497)	59	8	5.46	2.09E-04	6.10E-03
EMIF-AD	mesenchymal cell migration (GO:0090497)	59	7	4.32	1.86E-03	3.50E-02
CCC	metabolic process (GO:0008152)	8131	251	1.24	1.60E-05	6.52E-04
EMIF-AD	metencephalon development (GO:0022037)	115	11	3.49	5.70E-04	1.23E-02
EMIF-AD	methylation (GO:0032259)	329	1	.11	2.76E-03	4.82E-02
EMIF-AD	microglial cell proliferation (GO:0061518)	8	3	13.67	2.66E-03	4.69E-02
EMIF-AD	microtubule cytoskeleton organization (GO:0000226)	547	3	.20	4.04E-04	9.04E-03
EMIF-AD	microtubule-based process (GO:0007017)	809	8	.36	8.36E-04	1.72E-02
CCC	mitotic cell cycle (GO:0000278)	627	4	.26	9.22E-04	2.17E-02
EMIF-AD	mitotic cell cycle (GO:0000278)	627	2	.12	1.24E-05	4.51E-04
CCC	mitotic cell cycle process (GO:1903047)	533	3	.23	1.55E-03	3.31E-02
EMIF-AD	mitotic cell cycle process (GO:1903047)	533	2	.14	1.06E-04	2.88E-03
CCC	modulation of chemical synaptic transmission (GO:0050804)	438	31	2.85	5.05E-07	3.00E-05
EMIF-AD	modulation of chemical synaptic transmission (GO:0050804)	438	38	3.16	2.17E-09	1.60E-07
CCC	monosaccharide biosynthetic process (GO:0046364)	49	6	4.93	2.08E-03	4.27E-02
CCC	monosaccharide metabolic process (GO:0005996)	176	17	3.89	5.01E-06	2.30E-04
EMIF-AD	monosaccharide metabolic process (GO:0005996)	176	16	3.31	6.13E-05	1.80E-03
EMIF-AD	movement in host (GO:0044000)	139	14	3.67	6.39E-05	1.85E-03
CCC	mRNA metabolic process (GO:0016071)	607	4	.27	1.82E-03	3.79E-02
EMIF-AD	mRNA metabolic process (GO:0016071)	607	4	.24	4.87E-04	1.07E-02
CCC	mRNA processing (GO:0006397)	451	2	.18	1.78E-03	3.72E-02
CCC	mucopolysaccharide metabolic process (GO:1903510)	89	14	6.34	1.91E-07	1.29E-05
EMIF-AD	mucopolysaccharide metabolic process (GO:1903510)	89	14	5.73	6.22E-07	2.95E-05
CCC	multicellular organism development (GO:0007275)	4228	206	1.96	1.34E-23	1.05E-20
EMIF-AD	multicellular organism development (GO:0007275)	4228	239	2.06	1.36E-30	1.77E-27
EMIF-AD	multicellular organismal homeostasis (GO:0048871)	380	24	2.30	2.60E-04	6.28E-03
CCC	multicellular organismal process (GO:0032501)	6581	268	1.64	4.43E-21	2.48E-18
EMIF-AD	multicellular organismal process (GO:0032501)	6581	308	1.71	1.98E-27	1.94E-24
EMIF-AD	muscle cell cellular homeostasis (GO:0046716)	26	6	8.41	1.77E-04	4.54E-03
EMIF-AD	muscle cell migration (GO:0014812)	28	5	6.51	1.71E-03	3.24E-02
CCC	myelination (GO:0042552)	115	12	4.20	6.18E-05	2.15E-03
EMIF-AD	myelination (GO:0042552)	115	14	4.44	9.34E-06	3.48E-04
EMIF-AD	myeloid leukocyte migration (GO:0097529)	139	11	2.88	2.36E-03	4.21E-02
CCC	NADH metabolic process (GO:0006734)	34	6	7.11	3.74E-04	1.02E-02
EMIF-AD	NADH metabolic process (GO:0006734)	34	6	6.43	6.27E-04	1.32E-02
CCC	NADH regeneration (GO:0006735)	16	5	12.59	1.21E-04	3.80E-03
EMIF-AD	NADH regeneration (GO:0006735)	16	5	11.39	1.91E-04	4.82E-03
CCC	ncRNA metabolic process (GO:0034660)	536	1	.08	4.54E-05	1.63E-03
EMIF-AD	ncRNA metabolic process (GO:0034660)	536	0	< 0.01	8.56E-07	3.91E-05
CCC	ncRNA processing (GO:0034470)	413	0	< 0.01	6.48E-05	2.24E-03
EMIF-AD	ncRNA processing (GO:0034470)	413	0	< 0.01	1.96E-05	6.67E-04
CCC	negative chemotaxis (GO:0050919)	47	7	6.00	3.10E-04	8.53E-03
EMIF-AD	negative chemotaxis (GO:0050919)	47	9	6.98	1.61E-05	5.61E-04
CCC	negative regulation of amyloid precursor protein catabolic process (GO:1902992)	21	6	11.51	3.76E-05	1.38E-03
EMIF-AD	negative regulation of amyloid precursor protein catabolic process (GO:1902992)	21	6	10.41	6.49E-05	1.87E-03
CCC	negative regulation of amyloid-beta formation (GO:1902430)	18	6	13.43	1.82E-05	7.24E-04
EMIF-AD	negative regulation of amyloid-beta formation (GO:1902430)	18	6	12.15	3.16E-05	1.03E-03
CCC	negative regulation of angiogenesis (GO:0016525)	102	14	5.53	8.45E-07	4.73E-05
EMIF-AD	negative regulation of angiogenesis (GO:0016525)	102	12	4.29	5.45E-05	1.63E-03
EMIF-AD	negative regulation of apoptotic process (GO:0043066)	898	43	1.74	5.90E-04	1.27E-02
CCC	negative regulation of axon extension (GO:0030517)	46	7	6.13	2.76E-04	7.77E-03
EMIF-AD	negative regulation of axon extension (GO:0030517)	46	11	8.71	2.71E-07	1.36E-05
CCC	negative regulation of axon extension involved in axon guidance (GO:0048843)	27	5	7.46	9.58E-04	2.25E-02
EMIF-AD	negative regulation of axon extension involved in axon guidance (GO:0048843)	27	6	8.10	2.12E-04	5.26E-03
CCC	negative regulation of axon regeneration (GO:0048681)	14	4	11.51	7.94E-04	1.91E-02
EMIF-AD	negative regulation of axon regeneration (GO:0048681)	14	6	15.62	9.96E-06	3.69E-04
CCC	negative regulation of axonogenesis (GO:0050771)	66	13	7.94	5.20E-08	3.85E-06
EMIF-AD	negative regulation of axonogenesis (GO:0050771)	66	17	9.39	5.62E-11	5.34E-09
CCC	negative regulation of biological process (GO:0048519)	5314	192	1.46	9.10E-09	7.75E-07
EMIF-AD	negative regulation of biological process (GO:0048519)	5314	240	1.65	3.17E-17	7.77E-15
CCC	negative regulation of biosynthetic process (GO:0009890)	1624	19	.47	2.14E-04	6.25E-03
CCC	negative regulation of blood coagulation (GO:0030195)	46	18	15.77	7.86E-15	1.60E-12
EMIF-AD	negative regulation of blood coagulation (GO:0030195)	46	19	15.05	3.73E-15	5.36E-13
CCC	negative regulation of blood vessel morphogenesis (GO:2000181)	103	14	5.48	9.39E-07	5.19E-05
EMIF-AD	negative regulation of blood vessel morphogenesis (GO:2000181)	103	12	4.25	5.94E-05	1.75E-03
CCC	negative regulation of catalytic activity (GO:0043086)	781	69	3.56	8.12E-19	3.44E-16
EMIF-AD	negative regulation of catalytic activity (GO:0043086)	781	77	3.59	5.86E-21	2.42E-18
CCC	negative regulation of cell adhesion (GO:0007162)	290	20	2.78	7.50E-05	2.54E-03
EMIF-AD	negative regulation of cell adhesion (GO:0007162)	290	22	2.76	3.76E-05	1.18E-03
CCC	negative regulation of cell communication (GO:0010648)	1357	62	1.84	6.19E-06	2.76E-04
EMIF-AD	negative regulation of cell communication (GO:0010648)	1357	77	2.07	4.29E-09	2.98E-07
CCC	negative regulation of cell cycle (GO:0045786)	359	0	< 0.01	3.36E-04	9.18E-03
EMIF-AD	negative regulation of cell cycle (GO:0045786)	359	1	.10	1.33E-03	2.61E-02
CCC	negative regulation of cell cycle process (GO:0010948)	272	0	< 0.01	2.25E-03	4.50E-02
EMIF-AD	negative regulation of cell death (GO:0060548)	1022	55	1.96	3.95E-06	1.55E-04
CCC	negative regulation of cell development (GO:0010721)	183	19	4.18	5.17E-07	3.06E-05
EMIF-AD	negative regulation of cell development (GO:0010721)	183	24	4.78	1.74E-09	1.31E-07
CCC	negative regulation of cell differentiation (GO:0045596)	676	36	2.15	3.22E-05	1.21E-03
EMIF-AD	negative regulation of cell differentiation (GO:0045596)	676	47	2.53	2.23E-08	1.34E-06
CCC	negative regulation of cell growth (GO:0030308)	188	15	3.21	1.35E-04	4.19E-03
EMIF-AD	negative regulation of cell growth (GO:0030308)	188	22	4.26	5.30E-08	2.97E-06
EMIF-AD	negative regulation of cell junction assembly (GO:1901889)	30	5	6.07	2.23E-03	4.05E-02
CCC	negative regulation of cell migration (GO:0030336)	288	22	3.08	7.60E-06	3.32E-04
EMIF-AD	negative regulation of cell migration (GO:0030336)	288	25	3.16	1.25E-06	5.51E-05
CCC	negative regulation of cell motility (GO:2000146)	303	23	3.06	5.21E-06	2.38E-04
EMIF-AD	negative regulation of cell motility (GO:2000146)	303	27	3.25	2.92E-07	1.46E-05
CCC	negative regulation of cell population proliferation (GO:0008285)	713	38	2.15	2.69E-05	1.04E-03
EMIF-AD	negative regulation of cell population proliferation (GO:0008285)	713	46	2.35	2.41E-07	1.21E-05
CCC	negative regulation of cell projection organization (GO:0031345)	191	23	4.85	2.60E-09	2.36E-07
EMIF-AD	negative regulation of cell projection organization (GO:0031345)	191	30	5.72	2.62E-13	3.07E-11
CCC	negative regulation of cellular biosynthetic process (GO:0031327)	1594	15	.38	9.42E-06	4.00E-04
EMIF-AD	negative regulation of cellular biosynthetic process (GO:0031327)	1594	23	.53	7.00E-04	1.46E-02
CCC	negative regulation of cellular component organization (GO:0051129)	690	42	2.45	2.51E-07	1.63E-05
EMIF-AD	negative regulation of cellular component organization (GO:0051129)	690	52	2.75	2.49E-10	2.17E-08
CCC	negative regulation of cellular process (GO:0048523)	4732	149	1.27	1.42E-03	3.14E-02
EMIF-AD	negative regulation of cellular process (GO:0048523)	4732	191	1.47	9.63E-09	6.11E-07
CCC	negative regulation of cellular response to growth factor stimulus (GO:0090288)	104	10	3.87	4.56E-04	1.20E-02
EMIF-AD	negative regulation of cellular response to growth factor stimulus (GO:0090288)	104	14	4.91	3.27E-06	1.31E-04
CCC	negative regulation of chemotaxis (GO:0050922)	61	10	6.61	7.81E-06	3.37E-04
EMIF-AD	negative regulation of chemotaxis (GO:0050922)	61	12	7.17	4.89E-07	2.36E-05
CCC	negative regulation of cholesterol transport (GO:0032375)	14	4	11.51	7.94E-04	1.92E-02
EMIF-AD	negative regulation of cholesterol transport (GO:0032375)	14	5	13.01	1.14E-04	3.07E-03
CCC	negative regulation of coagulation (GO:0050819)	50	18	14.50	2.54E-14	4.74E-12
EMIF-AD	negative regulation of coagulation (GO:0050819)	50	20	14.58	1.14E-15	1.89E-13
CCC	negative regulation of collateral sprouting (GO:0048671)	11	4	14.65	3.75E-04	1.02E-02
EMIF-AD	negative regulation of collateral sprouting (GO:0048671)	11	5	16.56	4.57E-05	1.40E-03
CCC	negative regulation of complement activation (GO:0045916)	14	4	11.51	7.94E-04	1.91E-02
EMIF-AD	negative regulation of complement activation (GO:0045916)	14	6	15.62	9.96E-06	3.68E-04
CCC	negative regulation of cytokine production (GO:0001818)	286	18	2.54	4.78E-04	1.24E-02
CCC	negative regulation of dendritic spine maintenance (GO:1902951)	5	3	24.17	7.22E-04	1.77E-02
EMIF-AD	negative regulation of dendritic spine maintenance (GO:1902951)	5	3	21.86	9.60E-04	1.93E-02
CCC	negative regulation of developmental growth (GO:0048640)	109	12	4.44	3.83E-05	1.40E-03
EMIF-AD	negative regulation of developmental growth (GO:0048640)	109	19	6.35	1.39E-09	1.06E-07
CCC	negative regulation of developmental process (GO:0051093)	923	59	2.58	1.43E-10	1.50E-08
EMIF-AD	negative regulation of developmental process (GO:0051093)	923	71	2.80	3.69E-14	4.83E-12
CCC	negative regulation of DNA-templated transcription (GO:0045892)	1323	9	.27	1.22E-06	6.43E-05
EMIF-AD	negative regulation of DNA-templated transcription (GO:0045892)	1323	14	.39	3.24E-05	1.04E-03
CCC	negative regulation of endopeptidase activity (GO:0010951)	248	52	8.45	2.28E-29	5.97E-26
EMIF-AD	negative regulation of endopeptidase activity (GO:0010951)	248	56	8.23	8.81E-31	1.54E-27
EMIF-AD	negative regulation of endothelial cell apoptotic process (GO:2000352)	30	6	7.29	3.48E-04	8.03E-03
CCC	negative regulation of endothelial cell migration (GO:0010596)	53	7	5.32	5.97E-04	1.52E-02
EMIF-AD	negative regulation of endothelial cell migration (GO:0010596)	53	8	5.50	2.09E-04	5.22E-03
EMIF-AD	negative regulation of endothelial cell proliferation (GO:0001937)	43	6	5.08	1.86E-03	3.50E-02
CCC	negative regulation of epithelial cell migration (GO:0010633)	68	8	4.74	4.99E-04	1.28E-02
EMIF-AD	negative regulation of epithelial cell migration (GO:0010633)	68	9	4.82	2.08E-04	5.22E-03
EMIF-AD	negative regulation of epithelial cell proliferation (GO:0050680)	140	13	3.38	2.43E-04	5.92E-03
EMIF-AD	negative regulation of extrinsic apoptotic signaling pathway (GO:2001237)	98	9	3.35	2.29E-03	4.11E-02
EMIF-AD	negative regulation of extrinsic apoptotic signaling pathway via death domain receptors (GO:1902042)	29	5	6.28	1.96E-03	3.65E-02
CCC	negative regulation of fibrinolysis (GO:0051918)	13	8	24.79	1.73E-08	1.39E-06
EMIF-AD	negative regulation of fibrinolysis (GO:0051918)	13	8	22.43	3.69E-08	2.15E-06
CCC	negative regulation of growth (GO:0045926)	247	16	2.61	7.26E-04	1.78E-02
EMIF-AD	negative regulation of growth (GO:0045926)	247	26	3.84	2.38E-08	1.42E-06
CCC	negative regulation of hemostasis (GO:1900047)	47	19	16.29	8.62E-16	1.96E-13
EMIF-AD	negative regulation of hemostasis (GO:1900047)	47	20	15.51	4.42E-16	8.15E-14
CCC	negative regulation of humoral immune response (GO:0002921)	18	4	8.95	1.76E-03	3.68E-02
EMIF-AD	negative regulation of humoral immune response (GO:0002921)	18	6	12.15	3.16E-05	1.02E-03
CCC	negative regulation of hydrolase activity (GO:0051346)	363	62	6.88	1.73E-30	9.03E-27
EMIF-AD	negative regulation of hydrolase activity (GO:0051346)	363	66	6.63	2.86E-31	7.46E-28
EMIF-AD	negative regulation of immune effector process (GO:0002698)	123	11	3.26	9.54E-04	1.93E-02
EMIF-AD	negative regulation of immune system process (GO:0002683)	434	26	2.18	3.44E-04	7.96E-03
EMIF-AD	negative regulation of lipid biosynthetic process (GO:0051055)	55	7	4.64	1.29E-03	2.54E-02
CCC	negative regulation of lipid localization (GO:1905953)	47	6	5.14	1.71E-03	3.61E-02
EMIF-AD	negative regulation of lipid localization (GO:1905953)	47	6	4.65	2.80E-03	4.86E-02
CCC	negative regulation of lipid metabolic process (GO:0045833)	108	9	3.36	2.19E-03	4.39E-02
EMIF-AD	negative regulation of lipid metabolic process (GO:0045833)	108	12	4.05	9.00E-05	2.51E-03
CCC	negative regulation of lipid transport (GO:0032369)	30	5	6.72	1.46E-03	3.20E-02
EMIF-AD	negative regulation of lipid transport (GO:0032369)	30	6	7.29	3.48E-04	8.01E-03
CCC	negative regulation of locomotion (GO:0040013)	339	27	3.21	3.33E-07	2.07E-05
EMIF-AD	negative regulation of locomotion (GO:0040013)	339	32	3.44	6.58E-09	4.35E-07
CCC	negative regulation of long-term synaptic potentiation (GO:1900272)	11	4	14.65	3.75E-04	1.01E-02
EMIF-AD	negative regulation of long-term synaptic potentiation (GO:1900272)	11	5	16.56	4.57E-05	1.40E-03
CCC	negative regulation of macromolecule biosynthetic process (GO:0010558)	1533	12	.32	1.09E-06	5.89E-05
EMIF-AD	negative regulation of macromolecule biosynthetic process (GO:0010558)	1533	17	.40	1.24E-05	4.51E-04
CCC	negative regulation of macromolecule metabolic process (GO:0010605)	2764	94	1.37	2.03E-03	4.18E-02
EMIF-AD	negative regulation of macromolecule metabolic process (GO:0010605)	2764	106	1.40	4.68E-04	1.03E-02
CCC	negative regulation of MAPK cascade (GO:0043409)	170	12	2.84	1.66E-03	3.50E-02
EMIF-AD	negative regulation of membrane protein ectodomain proteolysis (GO:0051045)	8	3	13.67	2.66E-03	4.70E-02
CCC	negative regulation of metabolic process (GO:0009892)	2988	101	1.36	1.49E-03	3.24E-02
EMIF-AD	negative regulation of metabolic process (GO:0009892)	2988	117	1.43	8.50E-05	2.39E-03
CCC	negative regulation of metallopeptidase activity (GO:1905049)	7	4	23.02	9.80E-05	3.18E-03
EMIF-AD	negative regulation of metallopeptidase activity (GO:1905049)	7	4	20.82	1.43E-04	3.76E-03
CCC	negative regulation of molecular function (GO:0044092)	1150	76	2.66	3.58E-14	6.46E-12
EMIF-AD	negative regulation of molecular function (GO:0044092)	1150	92	2.92	3.02E-19	9.11E-17
CCC	negative regulation of monocyte chemotactic protein-1 production (GO:0071638)	6	3	20.15	1.06E-03	2.46E-02
CCC	negative regulation of multicellular organismal process (GO:0051241)	1039	85	3.30	4.08E-21	2.37E-18
EMIF-AD	negative regulation of multicellular organismal process (GO:0051241)	1039	97	3.40	9.08E-25	5.48E-22
CCC	negative regulation of nervous system development (GO:0051961)	149	17	4.60	6.23E-07	3.60E-05
EMIF-AD	negative regulation of nervous system development (GO:0051961)	149	22	5.38	1.16E-09	9.00E-08
CCC	negative regulation of neurogenesis (GO:0050768)	144	16	4.48	1.82E-06	9.20E-05
EMIF-AD	negative regulation of neurogenesis (GO:0050768)	144	21	5.31	3.37E-09	2.38E-07
CCC	negative regulation of neuron apoptotic process (GO:0043524)	155	11	2.86	2.45E-03	4.86E-02
EMIF-AD	negative regulation of neuron apoptotic process (GO:0043524)	155	16	3.76	1.48E-05	5.25E-04
CCC	negative regulation of neuron death (GO:1901215)	220	16	2.93	2.20E-04	6.39E-03
EMIF-AD	negative regulation of neuron death (GO:1901215)	220	23	3.81	1.72E-07	8.82E-06
CCC	negative regulation of neuron projection development (GO:0010977)	141	19	5.43	1.24E-08	1.02E-06
EMIF-AD	negative regulation of neuron projection development (GO:0010977)	141	26	6.72	4.12E-13	4.69E-11
CCC	negative regulation of neuron projection regeneration (GO:0070571)	15	5	13.43	9.37E-05	3.07E-03
EMIF-AD	negative regulation of neuron projection regeneration (GO:0070571)	15	7	17.01	1.12E-06	5.04E-05
CCC	negative regulation of nitrogen compound metabolic process (GO:0051172)	2409	84	1.40	1.73E-03	3.64E-02
EMIF-AD	negative regulation of nitrogen compound metabolic process (GO:0051172)	2409	95	1.44	4.43E-04	9.83E-03
CCC	negative regulation of nucleic acid-templated transcription (GO:1903507)	1325	9	.27	1.22E-06	6.44E-05
EMIF-AD	negative regulation of nucleic acid-templated transcription (GO:1903507)	1325	14	.39	3.26E-05	1.05E-03
CCC	negative regulation of nucleobase-containing compound metabolic process (GO:0045934)	1562	9	.23	1.05E-08	8.79E-07
EMIF-AD	negative regulation of nucleobase-containing compound metabolic process (GO:0045934)	1562	14	.33	3.49E-07	1.72E-05
CCC	negative regulation of peptidase activity (GO:0010466)	257	56	8.78	2.50E-32	1.96E-28
EMIF-AD	negative regulation of peptidase activity (GO:0010466)	257	60	8.51	1.26E-33	9.92E-30
EMIF-AD	negative regulation of phospholipid metabolic process (GO:1903726)	7	3	15.62	1.98E-03	3.64E-02
CCC	negative regulation of plasminogen activation (GO:0010757)	8	4	20.15	1.44E-04	4.45E-03
EMIF-AD	negative regulation of plasminogen activation (GO:0010757)	8	4	18.22	2.10E-04	5.23E-03
CCC	negative regulation of platelet activation (GO:0010544)	19	4	8.48	2.09E-03	4.24E-02
EMIF-AD	negative regulation of platelet activation (GO:0010544)	19	5	9.59	3.73E-04	8.42E-03
EMIF-AD	negative regulation of programmed cell death (GO:0043069)	918	44	1.75	6.44E-04	1.35E-02
CCC	negative regulation of protein binding (GO:0032091)	94	9	3.86	8.94E-04	2.12E-02
EMIF-AD	negative regulation of protein binding (GO:0032091)	94	10	3.88	4.70E-04	1.03E-02
CCC	negative regulation of protein maturation (GO:1903318)	31	6	7.80	2.41E-04	6.90E-03
EMIF-AD	negative regulation of protein maturation (GO:1903318)	31	6	7.05	4.06E-04	9.06E-03
CCC	negative regulation of protein metabolic process (GO:0051248)	1042	78	3.02	2.58E-17	7.64E-15
EMIF-AD	negative regulation of protein metabolic process (GO:0051248)	1042	84	2.94	8.96E-18	2.27E-15
CCC	negative regulation of protein processing (GO:0010955)	30	5	6.72	1.46E-03	3.19E-02
EMIF-AD	negative regulation of protein processing (GO:0010955)	30	5	6.07	2.23E-03	4.03E-02
CCC	negative regulation of proteolysis (GO:0045861)	345	60	7.01	6.79E-30	2.66E-26
EMIF-AD	negative regulation of proteolysis (GO:0045861)	345	64	6.76	8.93E-31	1.40E-27
CCC	negative regulation of response to external stimulus (GO:0032102)	391	44	4.53	1.09E-15	2.44E-13
EMIF-AD	negative regulation of response to external stimulus (GO:0032102)	391	52	4.85	2.43E-19	7.62E-17
CCC	negative regulation of response to stimulus (GO:0048585)	1620	91	2.26	8.10E-13	1.17E-10
EMIF-AD	negative regulation of response to stimulus (GO:0048585)	1620	115	2.59	3.18E-20	1.16E-17
CCC	negative regulation of response to wounding (GO:1903035)	85	24	11.38	1.19E-16	3.01E-14
EMIF-AD	negative regulation of response to wounding (GO:1903035)	85	28	12.00	1.43E-19	4.77E-17
CCC	negative regulation of RNA biosynthetic process (GO:1902679)	1327	9	.27	1.23E-06	6.47E-05
EMIF-AD	negative regulation of RNA biosynthetic process (GO:1902679)	1327	14	.38	3.28E-05	1.05E-03
CCC	negative regulation of RNA metabolic process (GO:0051253)	1435	9	.25	1.17E-07	8.06E-06
EMIF-AD	negative regulation of RNA metabolic process (GO:0051253)	1435	14	.36	4.11E-06	1.61E-04
CCC	negative regulation of signal transduction (GO:0009968)	1257	61	1.96	1.09E-06	5.91E-05
EMIF-AD	negative regulation of signal transduction (GO:0009968)	1257	72	2.09	1.02E-08	6.42E-07
CCC	negative regulation of signaling (GO:0023057)	1363	62	1.83	6.69E-06	2.97E-04
EMIF-AD	negative regulation of signaling (GO:0023057)	1363	77	2.06	4.83E-09	3.28E-07
CCC	negative regulation of smooth muscle cell proliferation (GO:0048662)	53	8	6.08	1.07E-04	3.41E-03
EMIF-AD	negative regulation of smooth muscle cell proliferation (GO:0048662)	53	7	4.81	1.06E-03	2.13E-02
CCC	negative regulation of sterol transport (GO:0032372)	14	4	11.51	7.94E-04	1.92E-02
EMIF-AD	negative regulation of sterol transport (GO:0032372)	14	5	13.01	1.14E-04	3.06E-03
EMIF-AD	negative regulation of synapse assembly (GO:0051964)	7	3	15.62	1.98E-03	3.67E-02
EMIF-AD	negative regulation of synapse organization (GO:1905809)	11	4	13.25	5.44E-04	1.18E-02
CCC	negative regulation of transcription by RNA polymerase II (GO:0000122)	974	6	.25	1.67E-05	6.71E-04
EMIF-AD	negative regulation of transcription by RNA polymerase II (GO:0000122)	974	8	.30	4.04E-05	1.25E-03
EMIF-AD	negative regulation of transmembrane receptor protein serine/threonine kinase signaling pathway (GO:0090101)	146	13	3.24	3.54E-04	8.11E-03
CCC	negative regulation of vasculature development (GO:1901343)	104	14	5.42	1.04E-06	5.68E-05
EMIF-AD	negative regulation of vasculature development (GO:1901343)	104	12	4.20	6.47E-05	1.87E-03
EMIF-AD	negative regulation of very-low-density lipoprotein particle clearance (GO:0010916)	4	3	27.33	6.12E-04	1.30E-02
EMIF-AD	negative regulation of very-low-density lipoprotein particle remodeling (GO:0010903)	4	3	27.33	6.12E-04	1.29E-02
CCC	negative regulation of wound healing (GO:0061045)	69	20	11.68	2.81E-14	5.13E-12
EMIF-AD	negative regulation of wound healing (GO:0061045)	69	22	11.62	2.05E-15	3.16E-13
CCC	nervous system development (GO:0007399)	2191	126	2.32	8.84E-19	3.65E-16
EMIF-AD	nervous system development (GO:0007399)	2191	154	2.56	3.65E-27	3.37E-24
CCC	neural crest cell development (GO:0014032)	81	8	3.98	1.42E-03	3.14E-02
CCC	neural crest cell differentiation (GO:0014033)	94	9	3.86	8.94E-04	2.12E-02
CCC	neural crest cell migration (GO:0001755)	57	7	4.95	8.84E-04	2.10E-02
CCC	neural crest cell migration involved in autonomic nervous system development (GO:1901166)	6	3	20.15	1.06E-03	2.46E-02
CCC	neurogenesis (GO:0022008)	1290	90	2.81	4.11E-18	1.54E-15
EMIF-AD	neurogenesis (GO:0022008)	1290	105	2.97	1.58E-22	8.28E-20
CCC	neuroligin clustering involved in postsynaptic membrane assembly (GO:0097118)	3	3	40.29	2.67E-04	7.57E-03
EMIF-AD	neuroligin clustering involved in postsynaptic membrane assembly (GO:0097118)	3	3	36.44	3.57E-04	8.16E-03
CCC	neuromuscular process controlling balance (GO:0050885)	54	7	5.22	6.61E-04	1.65E-02
CCC	neuron cell-cell adhesion (GO:0007158)	16	6	15.11	1.05E-05	4.42E-04
EMIF-AD	neuron cell-cell adhesion (GO:0007158)	16	6	13.67	1.83E-05	6.27E-04
CCC	neuron development (GO:0048666)	843	72	3.44	7.27E-19	3.17E-16
EMIF-AD	neuron development (GO:0048666)	843	80	3.46	7.98E-21	3.13E-18
CCC	neuron differentiation (GO:0030182)	1065	78	2.95	8.14E-17	2.20E-14
EMIF-AD	neuron differentiation (GO:0030182)	1065	87	2.98	9.82E-19	2.80E-16
CCC	neuron maturation (GO:0042551)	39	8	8.26	1.53E-05	6.27E-04
EMIF-AD	neuron maturation (GO:0042551)	39	8	7.48	3.09E-05	1.01E-03
CCC	neuron migration (GO:0001764)	139	15	4.35	5.29E-06	2.40E-04
EMIF-AD	neuron migration (GO:0001764)	139	16	4.19	4.21E-06	1.64E-04
CCC	neuron projection development (GO:0031175)	677	61	3.63	4.44E-17	1.29E-14
EMIF-AD	neuron projection development (GO:0031175)	677	69	3.71	1.54E-19	5.02E-17
CCC	neuron projection fasciculation (GO:0106030)	21	8	15.35	3.07E-07	1.93E-05
EMIF-AD	neuron projection fasciculation (GO:0106030)	21	9	15.62	5.63E-08	3.12E-06
CCC	neuron projection guidance (GO:0097485)	236	34	5.80	3.57E-15	7.77E-13
EMIF-AD	neuron projection guidance (GO:0097485)	236	37	5.71	4.28E-16	7.99E-14
CCC	neuron projection morphogenesis (GO:0048812)	479	47	3.95	1.27E-14	2.53E-12
EMIF-AD	neuron projection morphogenesis (GO:0048812)	479	51	3.88	2.34E-15	3.56E-13
CCC	neuron projection regeneration (GO:0031102)	31	8	10.40	3.56E-06	1.68E-04
EMIF-AD	neuron projection regeneration (GO:0031102)	31	12	14.11	8.46E-10	6.73E-08
CCC	neuron recognition (GO:0008038)	48	16	13.43	1.86E-12	2.60E-10
EMIF-AD	neuron recognition (GO:0008038)	48	17	12.91	8.04E-13	8.88E-11
CCC	neuronal ion channel clustering (GO:0045161)	12	5	16.79	3.97E-05	1.45E-03
EMIF-AD	neuronal ion channel clustering (GO:0045161)	12	4	12.15	7.10E-04	1.47E-02
CCC	neurotransmitter-gated ion channel clustering (GO:0072578)	13	4	12.40	6.30E-04	1.59E-02
EMIF-AD	neurotransmitter-gated ion channel clustering (GO:0072578)	13	4	11.21	9.08E-04	1.85E-02
CCC	N-glycan processing (GO:0006491)	20	6	12.09	2.99E-05	1.13E-03
EMIF-AD	N-glycan processing (GO:0006491)	20	7	12.75	5.21E-06	2.01E-04
CCC	NMDA glutamate receptor clustering (GO:0097114)	5	3	24.17	7.22E-04	1.77E-02
EMIF-AD	NMDA glutamate receptor clustering (GO:0097114)	5	3	21.86	9.60E-04	1.94E-02
EMIF-AD	non-membrane-bounded organelle assembly (GO:0140694)	316	0	< 0.01	3.10E-04	7.31E-03
EMIF-AD	nuclear division (GO:0000280)	323	0	< 0.01	3.25E-04	7.60E-03
CCC	nucleic acid metabolic process (GO:0090304)	2276	14	.25	5.95E-12	7.46E-10
EMIF-AD	nucleic acid metabolic process (GO:0090304)	2276	11	.18	3.68E-16	7.04E-14
CCC	nucleic acid-templated transcription (GO:0097659)	614	3	.20	2.84E-04	7.96E-03
EMIF-AD	nucleic acid-templated transcription (GO:0097659)	614	0	< 0.01	7.56E-08	4.10E-06
CCC	nucleobase-containing compound biosynthetic process (GO:0034654)	1007	5	.20	2.64E-06	1.29E-04
EMIF-AD	nucleobase-containing compound biosynthetic process (GO:0034654)	1007	2	.07	6.48E-10	5.24E-08
CCC	nucleobase-containing compound metabolic process (GO:0006139)	2825	33	.47	3.79E-07	2.33E-05
EMIF-AD	nucleobase-containing compound metabolic process (GO:0006139)	2825	27	.35	8.43E-12	8.53E-10
CCC	nucleoside diphosphate metabolic process (GO:0009132)	91	11	4.87	3.69E-05	1.37E-03
EMIF-AD	nucleoside diphosphate metabolic process (GO:0009132)	91	9	3.60	1.43E-03	2.76E-02
CCC	nucleoside diphosphate phosphorylation (GO:0006165)	59	11	7.51	8.99E-07	4.98E-05
EMIF-AD	nucleoside diphosphate phosphorylation (GO:0006165)	59	9	5.56	7.87E-05	2.24E-03
CCC	nucleotide phosphorylation (GO:0046939)	61	11	7.27	1.20E-06	6.37E-05
EMIF-AD	nucleotide phosphorylation (GO:0046939)	61	9	5.38	9.90E-05	2.71E-03
CCC	observational learning (GO:0098597)	7	3	17.27	1.49E-03	3.23E-02
EMIF-AD	observational learning (GO:0098597)	7	3	15.62	1.98E-03	3.66E-02
CCC	oligosaccharide catabolic process (GO:0009313)	14	4	11.51	7.94E-04	1.91E-02
EMIF-AD	organelle assembly (GO:0070925)	803	4	.18	5.80E-06	2.24E-04
EMIF-AD	organelle fission (GO:0048285)	349	0	< 0.01	1.44E-04	3.77E-03
CCC	organelle organization (GO:0006996)	3026	45	.60	1.01E-04	3.24E-03
EMIF-AD	organelle organization (GO:0006996)	3026	45	.54	2.06E-06	8.78E-05
CCC	organic cyclic compound biosynthetic process (GO:1901362)	1216	11	.36	7.81E-05	2.64E-03
EMIF-AD	organic cyclic compound biosynthetic process (GO:1901362)	1216	8	.24	2.11E-07	1.08E-05
EMIF-AD	organic cyclic compound metabolic process (GO:1901360)	3292	54	.60	1.43E-05	5.11E-04
CCC	organic hydroxy compound metabolic process (GO:1901615)	485	29	2.41	2.77E-05	1.07E-03
EMIF-AD	organic hydroxy compound metabolic process (GO:1901615)	485	28	2.10	4.04E-04	9.03E-03
CCC	organic hydroxy compound transport (GO:0015850)	164	13	3.19	3.93E-04	1.05E-02
EMIF-AD	organic hydroxy compound transport (GO:0015850)	164	15	3.33	9.69E-05	2.67E-03
EMIF-AD	organic substance biosynthetic process (GO:1901576)	2534	40	.58	8.47E-05	2.39E-03
CCC	organic substance catabolic process (GO:1901575)	1679	67	1.61	1.68E-04	5.09E-03
CCC	organic substance metabolic process (GO:0071704)	7697	234	1.22	1.45E-04	4.44E-03
CCC	organonitrogen compound metabolic process (GO:1901564)	5013	174	1.40	1.19E-06	6.36E-05
EMIF-AD	organonitrogen compound metabolic process (GO:1901564)	5013	200	1.45	7.78E-09	5.08E-07
CCC	ossification (GO:0001503)	290	21	2.92	2.57E-05	9.98E-04
EMIF-AD	ossification (GO:0001503)	290	25	3.14	1.40E-06	6.13E-05
EMIF-AD	ovulation cycle (GO:0042698)	69	10	5.28	4.70E-05	1.43E-03
EMIF-AD	peptide biosynthetic process (GO:0043043)	408	1	.09	2.91E-04	6.95E-03
EMIF-AD	peptide cross-linking (GO:0018149)	36	9	9.11	2.44E-06	1.02E-04
EMIF-AD	peptide cross-linking via chondroitin 4-sulfate glycosaminoglycan (GO:0019800)	6	4	24.29	9.30E-05	2.58E-03
EMIF-AD	peptide hormone processing (GO:0016486)	36	7	7.09	1.31E-04	3.45E-03
EMIF-AD	peptidyl-tyrosine modification (GO:0018212)	170	15	3.22	1.40E-04	3.69E-03
EMIF-AD	peptidyl-tyrosine phosphorylation (GO:0018108)	168	15	3.25	1.24E-04	3.30E-03
CCC	peripheral nervous system axon regeneration (GO:0014012)	7	3	17.27	1.49E-03	3.23E-02
EMIF-AD	peripheral nervous system axon regeneration (GO:0014012)	7	3	15.62	1.98E-03	3.66E-02
CCC	peripheral nervous system development (GO:0007422)	83	8	3.88	1.64E-03	3.48E-02
EMIF-AD	peripheral nervous system development (GO:0007422)	83	9	3.95	7.88E-04	1.63E-02
CCC	phagocytosis (GO:0006909)	254	26	4.12	5.48E-09	4.77E-07
EMIF-AD	phagocytosis (GO:0006909)	254	28	4.02	2.72E-09	1.97E-07
CCC	phagocytosis, engulfment (GO:0006911)	132	19	5.80	4.71E-09	4.13E-07
EMIF-AD	phagocytosis, engulfment (GO:0006911)	132	22	6.07	1.50E-10	1.35E-08
CCC	phagocytosis, recognition (GO:0006910)	107	18	6.78	1.34E-09	1.25E-07
EMIF-AD	phagocytosis, recognition (GO:0006910)	107	21	7.15	2.72E-11	2.65E-09
CCC	phospholipid efflux (GO:0033700)	12	6	20.15	2.84E-06	1.38E-04
EMIF-AD	phospholipid efflux (GO:0033700)	12	7	21.26	3.56E-07	1.75E-05
EMIF-AD	phospholipid transport (GO:0015914)	101	9	3.25	2.76E-03	4.82E-02
CCC	plasma kallikrein-kinin cascade (GO:0002353)	4	3	30.22	4.60E-04	1.21E-02
EMIF-AD	plasma kallikrein-kinin cascade (GO:0002353)	4	3	27.33	6.12E-04	1.31E-02
CCC	plasma lipoprotein particle assembly (GO:0034377)	23	6	10.51	5.79E-05	2.02E-03
EMIF-AD	plasma lipoprotein particle assembly (GO:0034377)	23	8	12.68	1.13E-06	5.02E-05
CCC	plasma lipoprotein particle clearance (GO:0034381)	24	7	11.75	7.45E-06	3.26E-04
EMIF-AD	plasma lipoprotein particle clearance (GO:0034381)	24	8	12.15	1.47E-06	6.39E-05
CCC	plasma lipoprotein particle organization (GO:0071827)	42	10	9.59	4.04E-07	2.46E-05
EMIF-AD	plasma lipoprotein particle organization (GO:0071827)	42	12	10.41	1.45E-08	9.12E-07
CCC	plasma lipoprotein particle remodeling (GO:0034369)	29	10	13.89	2.15E-08	1.70E-06
EMIF-AD	plasma lipoprotein particle remodeling (GO:0034369)	29	12	15.08	4.57E-10	3.84E-08
CCC	plasma membrane bounded cell projection morphogenesis (GO:0120039)	484	47	3.91	1.81E-14	3.56E-12
EMIF-AD	plasma membrane bounded cell projection morphogenesis (GO:0120039)	484	51	3.84	3.42E-15	5.01E-13
CCC	plasma membrane bounded cell projection organization (GO:0120036)	1115	66	2.38	2.50E-10	2.56E-08
EMIF-AD	plasma membrane bounded cell projection organization (GO:0120036)	1115	73	2.39	2.61E-11	2.56E-09
CCC	plasma membrane invagination (GO:0099024)	141	19	5.43	1.24E-08	1.03E-06
EMIF-AD	plasma membrane invagination (GO:0099024)	141	22	5.69	4.58E-10	3.80E-08
CCC	plasminogen activation (GO:0031639)	11	6	21.98	1.93E-06	9.62E-05
EMIF-AD	plasminogen activation (GO:0031639)	11	6	19.88	3.40E-06	1.35E-04
CCC	platelet activation (GO:0030168)	97	11	4.57	6.27E-05	2.18E-03
EMIF-AD	platelet activation (GO:0030168)	97	13	4.88	7.62E-06	2.92E-04
CCC	platelet aggregation (GO:0070527)	43	7	6.56	1.90E-04	5.69E-03
EMIF-AD	platelet aggregation (GO:0070527)	43	8	6.78	5.71E-05	1.69E-03
CCC	positive regulation of amyloid fibril formation (GO:1905908)	4	3	30.22	4.60E-04	1.20E-02
EMIF-AD	positive regulation of amyloid fibril formation (GO:1905908)	4	3	27.33	6.12E-04	1.30E-02
CCC	positive regulation of amyloid precursor protein catabolic process (GO:1902993)	26	5	7.75	8.25E-04	1.97E-02
EMIF-AD	positive regulation of amyloid precursor protein catabolic process (GO:1902993)	26	6	8.41	1.77E-04	4.53E-03
CCC	positive regulation of apoptotic cell clearance (GO:2000427)	8	4	20.15	1.44E-04	4.46E-03
EMIF-AD	positive regulation of apoptotic cell clearance (GO:2000427)	8	4	18.22	2.10E-04	5.25E-03
EMIF-AD	positive regulation of aspartic-type endopeptidase activity involved in amyloid precursor protein catabolic process (GO:1902961)	8	3	13.67	2.66E-03	4.67E-02
CCC	positive regulation of axon extension (GO:0045773)	39	6	6.20	7.16E-04	1.77E-02
EMIF-AD	positive regulation of axon extension (GO:0045773)	39	6	5.61	1.19E-03	2.36E-02
CCC	positive regulation of axonogenesis (GO:0050772)	80	11	5.54	1.24E-05	5.19E-04
EMIF-AD	positive regulation of axonogenesis (GO:0050772)	80	10	4.56	1.44E-04	3.77E-03
CCC	positive regulation of B cell activation (GO:0050871)	175	15	3.45	6.40E-05	2.22E-03
EMIF-AD	positive regulation of B cell activation (GO:0050871)	175	17	3.54	1.67E-05	5.76E-04
CCC	positive regulation of biological process (GO:0048518)	6304	235	1.50	7.00E-13	1.03E-10
EMIF-AD	positive regulation of biological process (GO:0048518)	6304	264	1.53	3.67E-15	5.33E-13
CCC	positive regulation of blood coagulation (GO:0030194)	28	10	14.39	1.63E-08	1.33E-06
EMIF-AD	positive regulation of blood coagulation (GO:0030194)	28	10	13.01	4.11E-08	2.36E-06
EMIF-AD	positive regulation of catalytic activity (GO:0043085)	1194	56	1.71	1.83E-04	4.66E-03
CCC	positive regulation of cell activation (GO:0050867)	486	27	2.24	1.91E-04	5.70E-03
EMIF-AD	positive regulation of cell activation (GO:0050867)	486	35	2.62	6.39E-07	3.03E-05
CCC	positive regulation of cell adhesion (GO:0045785)	488	33	2.72	5.65E-07	3.31E-05
EMIF-AD	positive regulation of cell adhesion (GO:0045785)	488	40	2.99	3.66E-09	2.57E-07
CCC	positive regulation of cell communication (GO:0010647)	1696	76	1.81	9.69E-07	5.33E-05
EMIF-AD	positive regulation of cell communication (GO:0010647)	1696	92	1.98	8.17E-10	6.54E-08
CCC	positive regulation of cell death (GO:0010942)	583	28	1.94	1.22E-03	2.72E-02
EMIF-AD	positive regulation of cell death (GO:0010942)	583	32	2.00	3.26E-04	7.63E-03
CCC	positive regulation of cell development (GO:0010720)	308	26	3.40	1.95E-07	1.31E-05
EMIF-AD	positive regulation of cell development (GO:0010720)	308	27	3.19	3.94E-07	1.91E-05
CCC	positive regulation of cell differentiation (GO:0045597)	884	47	2.14	1.94E-06	9.63E-05
EMIF-AD	positive regulation of cell differentiation (GO:0045597)	884	55	2.27	6.15E-08	3.38E-06
CCC	positive regulation of cell junction assembly (GO:1901890)	105	18	6.91	1.02E-09	9.66E-08
EMIF-AD	positive regulation of cell junction assembly (GO:1901890)	105	17	5.90	2.70E-08	1.61E-06
CCC	positive regulation of cell migration (GO:0030335)	532	38	2.88	2.02E-08	1.61E-06
EMIF-AD	positive regulation of cell migration (GO:0030335)	532	44	3.01	4.53E-10	3.82E-08
CCC	positive regulation of cell morphogenesis involved in differentiation (GO:0010770)	83	10	4.85	8.50E-05	2.85E-03
EMIF-AD	positive regulation of cell morphogenesis involved in differentiation (GO:0010770)	83	9	3.95	7.88E-04	1.62E-02
CCC	positive regulation of cell motility (GO:2000147)	558	39	2.82	2.27E-08	1.77E-06
EMIF-AD	positive regulation of cell motility (GO:2000147)	558	46	3.00	1.98E-10	1.74E-08
EMIF-AD	positive regulation of cell population proliferation (GO:0008284)	949	48	1.84	7.64E-05	2.18E-03
CCC	positive regulation of cell projection organization (GO:0031346)	351	26	2.98	1.94E-06	9.62E-05
EMIF-AD	positive regulation of cell projection organization (GO:0031346)	351	26	2.70	1.12E-05	4.11E-04
EMIF-AD	positive regulation of cell-matrix adhesion (GO:0001954)	58	7	4.40	1.70E-03	3.26E-02
CCC	positive regulation of cell-substrate adhesion (GO:0010811)	129	18	5.62	1.85E-08	1.48E-06
EMIF-AD	positive regulation of cell-substrate adhesion (GO:0010811)	129	20	5.65	3.13E-09	2.23E-07
EMIF-AD	positive regulation of cellular biosynthetic process (GO:0031328)	2048	35	.62	2.55E-03	4.51E-02
CCC	positive regulation of cellular component biogenesis (GO:0044089)	501	27	2.17	2.66E-04	7.57E-03
EMIF-AD	positive regulation of cellular component biogenesis (GO:0044089)	501	29	2.11	2.96E-04	7.07E-03
CCC	positive regulation of cellular component organization (GO:0051130)	1054	57	2.18	9.82E-08	6.87E-06
EMIF-AD	positive regulation of cellular component organization (GO:0051130)	1054	62	2.14	5.03E-08	2.85E-06
EMIF-AD	positive regulation of cellular extravasation (GO:0002693)	18	4	8.10	2.51E-03	4.44E-02
CCC	positive regulation of cellular process (GO:0048522)	5670	195	1.39	3.02E-07	1.91E-05
EMIF-AD	positive regulation of cellular process (GO:0048522)	5670	221	1.42	5.33E-09	3.56E-07
CCC	positive regulation of chemotaxis (GO:0050921)	148	11	2.99	1.75E-03	3.66E-02
EMIF-AD	positive regulation of chemotaxis (GO:0050921)	148	17	4.19	2.18E-06	9.25E-05
CCC	positive regulation of cholesterol efflux (GO:0010875)	26	6	9.30	1.04E-04	3.33E-03
EMIF-AD	positive regulation of cholesterol efflux (GO:0010875)	26	5	7.01	1.28E-03	2.52E-02
CCC	positive regulation of cholesterol esterification (GO:0010873)	4	3	30.22	4.60E-04	1.20E-02
EMIF-AD	positive regulation of cholesterol esterification (GO:0010873)	4	3	27.33	6.12E-04	1.29E-02
CCC	positive regulation of cholesterol transport (GO:0032376)	38	7	7.42	9.59E-05	3.13E-03
CCC	positive regulation of coagulation (GO:0050820)	30	10	13.43	2.81E-08	2.14E-06
EMIF-AD	positive regulation of coagulation (GO:0050820)	30	10	12.15	7.03E-08	3.83E-06
CCC	positive regulation of CoA-transferase activity (GO:1905920)	8	5	25.18	8.95E-06	3.84E-04
EMIF-AD	positive regulation of CoA-transferase activity (GO:1905920)	8	5	22.78	1.44E-05	5.14E-04
CCC	positive regulation of cytokine production (GO:0001819)	481	24	2.01	1.76E-03	3.69E-02
EMIF-AD	positive regulation of cytokine production (GO:0001819)	481	28	2.12	3.77E-04	8.48E-03
EMIF-AD	positive regulation of developmental growth (GO:0048639)	164	12	2.67	2.80E-03	4.86E-02
CCC	positive regulation of developmental process (GO:0051094)	1339	73	2.20	8.05E-10	7.75E-08
EMIF-AD	positive regulation of developmental process (GO:0051094)	1339	84	2.29	5.52E-12	5.69E-10
CCC	positive regulation of DNA metabolic process (GO:0051054)	305	0	< 0.01	1.03E-03	2.40E-02
CCC	positive regulation of DNA-templated transcription (GO:0045893)	1715	21	.49	3.06E-04	8.46E-03
EMIF-AD	positive regulation of DNA-templated transcription (GO:0045893)	1715	24	.51	2.42E-04	5.90E-03
CCC	positive regulation of endocytosis (GO:0045807)	100	10	4.03	3.42E-04	9.32E-03
EMIF-AD	positive regulation of endocytosis (GO:0045807)	100	11	4.01	1.90E-04	4.82E-03
CCC	positive regulation of endothelial cell migration (GO:0010595)	107	10	3.77	5.60E-04	1.43E-02
CCC	positive regulation of endothelial cell proliferation (GO:0001938)	97	9	3.74	1.10E-03	2.51E-02
CCC	positive regulation of epithelial cell migration (GO:0010634)	151	13	3.47	1.87E-04	5.61E-03
EMIF-AD	positive regulation of epithelial cell proliferation (GO:0050679)	209	14	2.44	2.80E-03	4.86E-02
CCC	positive regulation of ERK1 and ERK2 cascade (GO:0070374)	217	14	2.60	1.58E-03	3.38E-02
EMIF-AD	positive regulation of ERK1 and ERK2 cascade (GO:0070374)	217	18	3.02	6.57E-05	1.89E-03
CCC	positive regulation of extracellular matrix organization (GO:1903055)	28	5	7.19	1.11E-03	2.52E-02
EMIF-AD	positive regulation of extracellular matrix organization (GO:1903055)	28	5	6.51	1.71E-03	3.24E-02
CCC	positive regulation of fibrinolysis (GO:0051919)	4	3	30.22	4.60E-04	1.20E-02
EMIF-AD	positive regulation of fibrinolysis (GO:0051919)	4	3	27.33	6.12E-04	1.30E-02
CCC	positive regulation of G protein-coupled receptor signaling pathway (GO:0045745)	28	6	8.63	1.48E-04	4.52E-03
EMIF-AD	positive regulation of G protein-coupled receptor signaling pathway (GO:0045745)	28	6	7.81	2.51E-04	6.12E-03
CCC	positive regulation of gene expression (GO:0010628)	1151	55	1.93	6.79E-06	3.01E-04
EMIF-AD	positive regulation of gene expression (GO:0010628)	1151	58	1.84	1.90E-05	6.46E-04
CCC	positive regulation of hemostasis (GO:1900048)	28	10	14.39	1.63E-08	1.34E-06
EMIF-AD	positive regulation of hemostasis (GO:1900048)	28	10	13.01	4.11E-08	2.37E-06
CCC	positive regulation of heterotypic cell-cell adhesion (GO:0034116)	15	5	13.43	9.37E-05	3.09E-03
EMIF-AD	positive regulation of heterotypic cell-cell adhesion (GO:0034116)	15	5	12.15	1.48E-04	3.87E-03
CCC	positive regulation of immune response (GO:0050778)	590	53	3.62	6.71E-15	1.38E-12
EMIF-AD	positive regulation of immune response (GO:0050778)	590	58	3.58	6.68E-16	1.18E-13
CCC	positive regulation of immune system process (GO:0002684)	967	67	2.79	1.86E-13	2.89E-11
EMIF-AD	positive regulation of immune system process (GO:0002684)	967	82	3.09	1.44E-18	4.03E-16
CCC	positive regulation of integrin-mediated signaling pathway (GO:2001046)	13	5	15.50	5.39E-05	1.90E-03
EMIF-AD	positive regulation of integrin-mediated signaling pathway (GO:2001046)	13	5	14.02	8.57E-05	2.41E-03
CCC	positive regulation of intracellular signal transduction (GO:1902533)	999	47	1.90	4.67E-05	1.67E-03
EMIF-AD	positive regulation of intracellular signal transduction (GO:1902533)	999	59	2.15	1.20E-07	6.26E-06
EMIF-AD	positive regulation of kinase activity (GO:0033674)	499	33	2.41	7.80E-06	2.98E-04
CCC	positive regulation of leukocyte activation (GO:0002696)	469	26	2.23	2.66E-04	7.56E-03
EMIF-AD	positive regulation of leukocyte activation (GO:0002696)	469	34	2.64	8.05E-07	3.70E-05
EMIF-AD	positive regulation of leukocyte chemotaxis (GO:0002690)	100	10	3.64	7.32E-04	1.52E-02
EMIF-AD	positive regulation of leukocyte migration (GO:0002687)	152	14	3.36	1.53E-04	3.98E-03
CCC	positive regulation of lipase activity (GO:0060193)	67	8	4.81	4.56E-04	1.20E-02
EMIF-AD	positive regulation of lipase activity (GO:0060193)	67	9	4.90	1.88E-04	4.78E-03
CCC	positive regulation of lipid localization (GO:1905954)	111	12	4.36	4.51E-05	1.62E-03
EMIF-AD	positive regulation of lipid localization (GO:1905954)	111	10	3.28	1.52E-03	2.93E-02
CCC	positive regulation of lipid transport (GO:0032370)	89	9	4.07	6.23E-04	1.58E-02
CCC	positive regulation of lipoprotein lipase activity (GO:0051006)	9	4	17.91	2.04E-04	6.02E-03
EMIF-AD	positive regulation of lipoprotein lipase activity (GO:0051006)	9	4	16.20	2.97E-04	7.06E-03
CCC	positive regulation of locomotion (GO:0040017)	574	40	2.81	1.60E-08	1.32E-06
EMIF-AD	positive regulation of locomotion (GO:0040017)	574	48	3.05	4.96E-11	4.74E-09
CCC	positive regulation of lymphocyte activation (GO:0051251)	421	25	2.39	1.15E-04	3.64E-03
EMIF-AD	positive regulation of lymphocyte activation (GO:0051251)	421	32	2.77	6.56E-07	3.09E-05
CCC	positive regulation of macromolecule biosynthetic process (GO:0010557)	1943	23	.48	5.47E-05	1.92E-03
EMIF-AD	positive regulation of macromolecule biosynthetic process (GO:0010557)	1943	27	.51	6.71E-05	1.93E-03
EMIF-AD	positive regulation of macrophage chemotaxis (GO:0010759)	19	5	9.59	3.73E-04	8.43E-03
EMIF-AD	positive regulation of macrophage migration (GO:1905523)	27	5	6.75	1.48E-03	2.85E-02
CCC	positive regulation of MAPK cascade (GO:0043410)	484	27	2.25	1.84E-04	5.53E-03
EMIF-AD	positive regulation of MAPK cascade (GO:0043410)	484	35	2.64	5.84E-07	2.79E-05
EMIF-AD	positive regulation of molecular function (GO:0044093)	1590	66	1.51	1.08E-03	2.16E-02
CCC	positive regulation of multicellular organismal process (GO:0051240)	1515	83	2.21	2.89E-11	3.36E-09
EMIF-AD	positive regulation of multicellular organismal process (GO:0051240)	1515	95	2.29	1.98E-13	2.37E-11
CCC	positive regulation of muscle cell differentiation (GO:0051149)	64	7	4.41	1.64E-03	3.47E-02
EMIF-AD	positive regulation of muscle cell differentiation (GO:0051149)	64	9	5.12	1.38E-04	3.64E-03
CCC	positive regulation of nervous system development (GO:0051962)	279	30	4.33	1.22E-10	1.30E-08
EMIF-AD	positive regulation of nervous system development (GO:0051962)	279	30	3.92	1.25E-09	9.64E-08
CCC	positive regulation of neurogenesis (GO:0050769)	231	20	3.49	3.52E-06	1.67E-04
EMIF-AD	positive regulation of neurogenesis (GO:0050769)	231	21	3.31	4.56E-06	1.77E-04
CCC	positive regulation of neuron projection development (GO:0010976)	155	13	3.38	2.37E-04	6.84E-03
EMIF-AD	positive regulation of neuron projection development (GO:0010976)	155	13	3.06	5.99E-04	1.28E-02
CCC	positive regulation of nucleic acid-templated transcription (GO:1903508)	1715	21	.49	3.06E-04	8.47E-03
EMIF-AD	positive regulation of nucleic acid-templated transcription (GO:1903508)	1715	24	.51	2.42E-04	5.91E-03
CCC	positive regulation of nucleobase-containing compound metabolic process (GO:0045935)	2058	22	.43	3.83E-06	1.80E-04
EMIF-AD	positive regulation of nucleobase-containing compound metabolic process (GO:0045935)	2058	27	.48	1.11E-05	4.11E-04
CCC	positive regulation of opsonization (GO:1903028)	16	5	12.59	1.21E-04	3.80E-03
EMIF-AD	positive regulation of opsonization (GO:1903028)	16	6	13.67	1.83E-05	6.28E-04
CCC	positive regulation of peptidyl-tyrosine phosphorylation (GO:0050731)	193	17	3.55	1.53E-05	6.27E-04
EMIF-AD	positive regulation of peptidyl-tyrosine phosphorylation (GO:0050731)	193	18	3.40	1.58E-05	5.56E-04
CCC	positive regulation of phagocytosis (GO:0050766)	76	14	7.42	3.35E-08	2.53E-06
EMIF-AD	positive regulation of phagocytosis (GO:0050766)	76	15	7.19	1.76E-08	1.09E-06
CCC	positive regulation of phosphate metabolic process (GO:0045937)	911	40	1.77	7.28E-04	1.78E-02
EMIF-AD	positive regulation of phosphate metabolic process (GO:0045937)	911	48	1.92	3.24E-05	1.04E-03
CCC	positive regulation of phosphatidylinositol 3-kinase signaling (GO:0014068)	80	9	4.53	3.05E-04	8.45E-03
EMIF-AD	positive regulation of phosphatidylinositol 3-kinase signaling (GO:0014068)	80	10	4.56	1.44E-04	3.77E-03
CCC	positive regulation of phosphorus metabolic process (GO:0010562)	911	40	1.77	7.28E-04	1.78E-02
EMIF-AD	positive regulation of phosphorus metabolic process (GO:0010562)	911	48	1.92	3.24E-05	1.04E-03
CCC	positive regulation of phosphorylation (GO:0042327)	826	37	1.80	9.04E-04	2.14E-02
EMIF-AD	positive regulation of phosphorylation (GO:0042327)	826	44	1.94	5.57E-05	1.66E-03
CCC	positive regulation of plasminogen activation (GO:0010756)	8	4	20.15	1.44E-04	4.44E-03
EMIF-AD	positive regulation of plasminogen activation (GO:0010756)	8	3	13.67	2.66E-03	4.68E-02
CCC	positive regulation of protein binding (GO:0032092)	89	9	4.07	6.23E-04	1.58E-02
EMIF-AD	positive regulation of protein kinase activity (GO:0045860)	422	25	2.16	5.17E-04	1.13E-02
CCC	positive regulation of protein kinase B signaling (GO:0051897)	116	10	3.47	9.99E-04	2.33E-02
EMIF-AD	positive regulation of protein kinase B signaling (GO:0051897)	116	13	4.08	4.27E-05	1.32E-03
CCC	positive regulation of protein maturation (GO:1903319)	29	8	11.11	2.33E-06	1.14E-04
EMIF-AD	positive regulation of protein maturation (GO:1903319)	29	7	8.80	3.98E-05	1.24E-03
CCC	positive regulation of protein metabolic process (GO:0051247)	1515	58	1.54	1.51E-03	3.23E-02
EMIF-AD	positive regulation of protein metabolic process (GO:0051247)	1515	66	1.59	3.28E-04	7.66E-03
CCC	positive regulation of protein phosphorylation (GO:0001934)	748	34	1.83	1.18E-03	2.68E-02
EMIF-AD	positive regulation of protein phosphorylation (GO:0001934)	748	40	1.95	1.06E-04	2.88E-03
CCC	positive regulation of protein processing (GO:0010954)	27	8	11.94	1.48E-06	7.65E-05
EMIF-AD	positive regulation of protein processing (GO:0010954)	27	7	9.45	2.68E-05	8.88E-04
CCC	positive regulation of protein tyrosine kinase activity (GO:0061098)	60	7	4.70	1.16E-03	2.63E-02
EMIF-AD	positive regulation of protein tyrosine kinase activity (GO:0061098)	60	8	4.86	4.45E-04	9.85E-03
CCC	positive regulation of proteolysis (GO:0045862)	373	20	2.16	2.21E-03	4.44E-02
EMIF-AD	positive regulation of proteolysis (GO:0045862)	373	21	2.05	2.50E-03	4.43E-02
CCC	positive regulation of reactive oxygen species metabolic process (GO:2000379)	70	11	6.33	3.96E-06	1.86E-04
EMIF-AD	positive regulation of reactive oxygen species metabolic process (GO:2000379)	70	9	4.69	2.53E-04	6.15E-03
CCC	positive regulation of receptor binding (GO:1900122)	9	4	17.91	2.04E-04	6.01E-03
CCC	positive regulation of receptor-mediated endocytosis (GO:0048260)	56	7	5.04	8.04E-04	1.92E-02
EMIF-AD	positive regulation of receptor-mediated endocytosis (GO:0048260)	56	7	4.56	1.42E-03	2.75E-02
CCC	positive regulation of response to external stimulus (GO:0032103)	455	26	2.30	1.36E-04	4.22E-03
EMIF-AD	positive regulation of response to external stimulus (GO:0032103)	455	36	2.88	5.17E-08	2.90E-06
CCC	positive regulation of response to stimulus (GO:0048584)	2223	127	2.30	1.28E-18	5.03E-16
EMIF-AD	positive regulation of response to stimulus (GO:0048584)	2223	150	2.46	1.19E-24	6.89E-22
CCC	positive regulation of response to wounding (GO:1903036)	72	11	6.16	5.05E-06	2.31E-04
EMIF-AD	positive regulation of response to wounding (GO:1903036)	72	11	5.57	1.27E-05	4.58E-04
CCC	positive regulation of RNA biosynthetic process (GO:1902680)	1721	21	.49	2.34E-04	6.76E-03
EMIF-AD	positive regulation of RNA biosynthetic process (GO:1902680)	1721	24	.51	1.87E-04	4.76E-03
CCC	positive regulation of RNA metabolic process (GO:0051254)	1848	21	.46	3.73E-05	1.38E-03
EMIF-AD	positive regulation of RNA metabolic process (GO:0051254)	1848	25	.49	6.27E-05	1.83E-03
CCC	positive regulation of signal transduction (GO:0009967)	1528	70	1.85	1.59E-06	8.13E-05
EMIF-AD	positive regulation of signal transduction (GO:0009967)	1528	85	2.03	1.46E-09	1.10E-07
CCC	positive regulation of signaling (GO:0023056)	1701	77	1.82	6.45E-07	3.70E-05
EMIF-AD	positive regulation of signaling (GO:0023056)	1701	93	1.99	4.87E-10	3.98E-08
EMIF-AD	positive regulation of smooth muscle cell migration (GO:0014911)	37	6	5.91	9.30E-04	1.89E-02
CCC	positive regulation of sterol transport (GO:0032373)	38	7	7.42	9.59E-05	3.13E-03
CCC	positive regulation of substrate adhesion-dependent cell spreading (GO:1900026)	45	6	5.37	1.40E-03	3.10E-02
EMIF-AD	positive regulation of substrate adhesion-dependent cell spreading (GO:1900026)	45	6	4.86	2.30E-03	4.11E-02
CCC	positive regulation of superoxide anion generation (GO:0032930)	20	5	10.07	2.91E-04	8.12E-03
CCC	positive regulation of synapse assembly (GO:0051965)	62	13	8.45	2.73E-08	2.09E-06
EMIF-AD	positive regulation of synapse assembly (GO:0051965)	62	12	7.05	5.70E-07	2.73E-05
CCC	positive regulation of transcription by RNA polymerase II (GO:0045944)	1259	15	.48	1.79E-03	3.72E-02
EMIF-AD	positive regulation of transcription by RNA polymerase II (GO:0045944)	1259	13	.38	4.54E-05	1.40E-03
CCC	positive regulation of transferase activity (GO:0051347)	590	29	1.98	7.56E-04	1.83E-02
EMIF-AD	positive regulation of transferase activity (GO:0051347)	590	38	2.35	3.28E-06	1.31E-04
CCC	positive regulation of transforming growth factor beta production (GO:0071636)	20	4	8.06	2.46E-03	4.85E-02
CCC	positive regulation of transforming growth factor beta1 production (GO:0032914)	7	3	17.27	1.49E-03	3.24E-02
EMIF-AD	positive regulation of transforming growth factor beta1 production (GO:0032914)	7	3	15.62	1.98E-03	3.68E-02
CCC	positive regulation of transport (GO:0051050)	919	52	2.28	8.51E-08	6.04E-06
EMIF-AD	positive regulation of transport (GO:0051050)	919	54	2.14	3.82E-07	1.86E-05
CCC	positive regulation of triglyceride lipase activity (GO:0061365)	10	4	16.12	2.81E-04	7.88E-03
EMIF-AD	positive regulation of triglyceride lipase activity (GO:0061365)	10	4	14.58	4.07E-04	9.06E-03
EMIF-AD	positive regulation of vascular associated smooth muscle cell differentiation (GO:1905065)	6	3	18.22	1.41E-03	2.75E-02
CCC	positive regulation of wound healing (GO:0090303)	60	11	7.39	1.04E-06	5.71E-05
EMIF-AD	positive regulation of wound healing (GO:0090303)	60	10	6.07	1.60E-05	5.61E-04
CCC	postsynapse assembly (GO:0099068)	17	4	9.48	1.47E-03	3.20E-02
CCC	postsynapse organization (GO:0099173)	91	9	3.98	7.22E-04	1.79E-02
EMIF-AD	postsynapse organization (GO:0099173)	91	9	3.60	1.43E-03	2.77E-02
CCC	postsynaptic density assembly (GO:0097107)	7	3	17.27	1.49E-03	3.21E-02
CCC	postsynaptic density organization (GO:0097106)	19	4	8.48	2.09E-03	4.24E-02
CCC	postsynaptic density protein 95 clustering (GO:0097119)	6	4	26.86	6.36E-05	2.21E-03
EMIF-AD	postsynaptic density protein 95 clustering (GO:0097119)	6	3	18.22	1.41E-03	2.74E-02
CCC	postsynaptic membrane assembly (GO:0097104)	10	4	16.12	2.81E-04	7.87E-03
CCC	postsynaptic membrane organization (GO:0001941)	28	6	8.63	1.48E-04	4.52E-03
EMIF-AD	postsynaptic membrane organization (GO:0001941)	28	6	7.81	2.51E-04	6.11E-03
CCC	postsynaptic specialization assembly (GO:0098698)	8	3	15.11	2.02E-03	4.16E-02
CCC	postsynaptic specialization organization (GO:0099084)	20	4	8.06	2.46E-03	4.85E-02
CCC	presynaptic membrane organization (GO:0097090)	11	4	14.65	3.75E-04	1.01E-02
CCC	production of molecular mediator of immune response (GO:0002440)	169	28	6.68	4.76E-14	8.38E-12
CCC	protein activation cascade (GO:0072376)	26	12	18.60	5.47E-11	6.17E-09
EMIF-AD	protein activation cascade (GO:0072376)	26	13	18.22	1.32E-11	1.32E-09
CCC	protein deglycosylation (GO:0006517)	25	6	9.67	8.62E-05	2.88E-03
EMIF-AD	protein deglycosylation (GO:0006517)	25	5	7.29	1.09E-03	2.19E-02
EMIF-AD	protein folding (GO:0006457)	221	15	2.47	1.78E-03	3.36E-02
EMIF-AD	protein folding in endoplasmic reticulum (GO:0034975)	11	5	16.56	4.57E-05	1.40E-03
CCC	protein import (GO:0017038)	5	3	24.17	7.22E-04	1.78E-02
EMIF-AD	protein import (GO:0017038)	5	3	21.86	9.60E-04	1.94E-02
EMIF-AD	protein localization to cell junction (GO:1902414)	81	11	4.95	3.40E-05	1.07E-03
CCC	protein localization to extracellular region (GO:0071692)	132	11	3.36	7.37E-04	1.79E-02
EMIF-AD	protein localization to extracellular region (GO:0071692)	132	14	3.86	3.82E-05	1.19E-03
CCC	protein localization to secretory granule (GO:0033366)	4	3	30.22	4.60E-04	1.20E-02
EMIF-AD	protein localization to secretory granule (GO:0033366)	4	3	27.33	6.12E-04	1.30E-02
EMIF-AD	protein localization to synapse (GO:0035418)	55	7	4.64	1.29E-03	2.54E-02
CCC	protein maturation (GO:0051604)	283	31	4.41	3.88E-11	4.47E-09
EMIF-AD	protein maturation (GO:0051604)	283	36	4.64	3.23E-13	3.69E-11
CCC	protein metabolic process (GO:0019538)	3920	131	1.35	3.27E-04	8.94E-03
EMIF-AD	protein metabolic process (GO:0019538)	3920	161	1.50	9.94E-08	5.28E-06
CCC	protein modification by small protein conjugation (GO:0032446)	753	1	.05	3.38E-07	2.09E-05
EMIF-AD	protein modification by small protein conjugation (GO:0032446)	753	1	.05	4.80E-08	2.73E-06
CCC	protein modification by small protein conjugation or removal (GO:0070647)	898	1	.04	6.26E-09	5.43E-07
EMIF-AD	protein modification by small protein conjugation or removal (GO:0070647)	898	1	.04	9.47E-10	7.42E-08
CCC	protein processing (GO:0016485)	202	25	4.99	3.13E-10	3.19E-08
EMIF-AD	protein processing (GO:0016485)	202	30	5.41	9.49E-13	1.03E-10
CCC	protein targeting to lysosome (GO:0006622)	30	5	6.72	1.46E-03	3.20E-02
EMIF-AD	protein targeting to lysosome (GO:0006622)	30	5	6.07	2.23E-03	4.06E-02
EMIF-AD	protein targeting to lysosome involved in chaperone-mediated autophagy (GO:0061740)	3	3	36.44	3.57E-04	8.17E-03
EMIF-AD	protein targeting to vacuole involved in autophagy (GO:0071211)	4	3	27.33	6.12E-04	1.30E-02
CCC	protein ubiquitination (GO:0016567)	684	1	.06	1.51E-06	7.75E-05
EMIF-AD	protein ubiquitination (GO:0016567)	684	1	.05	2.14E-07	1.09E-05
CCC	protein-containing complex remodeling (GO:0034367)	31	10	13.00	3.63E-08	2.73E-06
EMIF-AD	protein-containing complex remodeling (GO:0034367)	31	12	14.11	8.46E-10	6.70E-08
CCC	protein-lipid complex assembly (GO:0065005)	26	6	9.30	1.04E-04	3.34E-03
EMIF-AD	protein-lipid complex assembly (GO:0065005)	26	8	11.21	2.42E-06	1.01E-04
CCC	protein-lipid complex remodeling (GO:0034368)	29	10	13.89	2.15E-08	1.69E-06
EMIF-AD	protein-lipid complex remodeling (GO:0034368)	29	12	15.08	4.57E-10	3.82E-08
CCC	protein-lipid complex subunit organization (GO:0071825)	45	10	8.95	6.99E-07	3.96E-05
EMIF-AD	protein-lipid complex subunit organization (GO:0071825)	45	12	9.72	2.78E-08	1.64E-06
CCC	proteoglycan metabolic process (GO:0006029)	87	8	3.70	2.16E-03	4.36E-02
EMIF-AD	proteoglycan metabolic process (GO:0006029)	87	12	5.03	1.31E-05	4.72E-04
CCC	proteolysis (GO:0006508)	1266	60	1.91	2.96E-06	1.42E-04
EMIF-AD	proteolysis (GO:0006508)	1266	70	2.01	5.86E-08	3.24E-06
CCC	purine nucleoside diphosphate metabolic process (GO:0009135)	63	11	7.04	1.59E-06	8.08E-05
EMIF-AD	purine nucleoside diphosphate metabolic process (GO:0009135)	63	9	5.21	1.24E-04	3.29E-03
CCC	purine ribonucleoside diphosphate metabolic process (GO:0009179)	63	11	7.04	1.59E-06	8.10E-05
EMIF-AD	purine ribonucleoside diphosphate metabolic process (GO:0009179)	63	9	5.21	1.24E-04	3.30E-03
CCC	pyruvate metabolic process (GO:0006090)	63	12	7.67	2.34E-07	1.54E-05
EMIF-AD	pyruvate metabolic process (GO:0006090)	63	10	5.78	2.34E-05	7.87E-04
CCC	reactive oxygen species metabolic process (GO:0072593)	105	10	3.84	4.89E-04	1.26E-02
EMIF-AD	reactive oxygen species metabolic process (GO:0072593)	105	13	4.51	1.65E-05	5.70E-04
CCC	receptor clustering (GO:0043113)	47	8	6.86	5.02E-05	1.78E-03
EMIF-AD	receptor clustering (GO:0043113)	47	9	6.98	1.61E-05	5.60E-04
EMIF-AD	receptor localization to synapse (GO:0097120)	43	6	5.08	1.86E-03	3.50E-02
CCC	regeneration (GO:0031099)	154	15	3.92	1.63E-05	6.62E-04
EMIF-AD	regeneration (GO:0031099)	154	23	5.44	3.97E-10	3.39E-08
CCC	regulation of acute inflammatory response (GO:0002673)	49	7	5.76	3.90E-04	1.04E-02
CCC	regulation of amyloid fibril formation (GO:1905906)	17	4	9.48	1.47E-03	3.21E-02
EMIF-AD	regulation of amyloid fibril formation (GO:1905906)	17	4	8.57	2.10E-03	3.82E-02
CCC	regulation of amyloid precursor protein catabolic process (GO:1902991)	43	8	7.50	2.86E-05	1.09E-03
EMIF-AD	regulation of amyloid precursor protein catabolic process (GO:1902991)	43	9	7.63	8.58E-06	3.25E-04
CCC	regulation of amyloid-beta clearance (GO:1900221)	19	4	8.48	2.09E-03	4.25E-02
CCC	regulation of amyloid-beta formation (GO:1902003)	36	7	7.83	7.10E-05	2.44E-03
EMIF-AD	regulation of amyloid-beta formation (GO:1902003)	36	7	7.09	1.31E-04	3.46E-03
CCC	regulation of anatomical structure morphogenesis (GO:0022603)	924	67	2.92	2.51E-14	4.75E-12
EMIF-AD	regulation of anatomical structure morphogenesis (GO:0022603)	924	70	2.76	1.14E-13	1.43E-11
CCC	regulation of anatomical structure size (GO:0090066)	511	33	2.60	1.47E-06	7.64E-05
EMIF-AD	regulation of anatomical structure size (GO:0090066)	511	38	2.71	9.81E-08	5.23E-06
CCC	regulation of angiogenesis (GO:0045765)	288	25	3.50	2.06E-07	1.38E-05
EMIF-AD	regulation of angiogenesis (GO:0045765)	288	23	2.91	1.18E-05	4.31E-04
CCC	regulation of apoptotic cell clearance (GO:2000425)	10	4	16.12	2.81E-04	7.90E-03
EMIF-AD	regulation of apoptotic cell clearance (GO:2000425)	10	4	14.58	4.07E-04	9.07E-03
EMIF-AD	regulation of apoptotic process (GO:0042981)	1468	63	1.56	6.85E-04	1.43E-02
EMIF-AD	regulation of aspartic-type endopeptidase activity involved in amyloid precursor protein catabolic process (GO:1902959)	11	4	13.25	5.44E-04	1.18E-02
EMIF-AD	regulation of aspartic-type peptidase activity (GO:1905245)	13	4	11.21	9.08E-04	1.86E-02
EMIF-AD	regulation of astrocyte differentiation (GO:0048710)	29	5	6.28	1.96E-03	3.65E-02
CCC	regulation of axon extension (GO:0030516)	97	13	5.40	2.64E-06	1.29E-04
EMIF-AD	regulation of axon extension (GO:0030516)	97	17	6.39	9.53E-09	6.08E-07
CCC	regulation of axon extension involved in axon guidance (GO:0048841)	33	6	7.33	3.24E-04	8.87E-03
EMIF-AD	regulation of axon extension involved in axon guidance (GO:0048841)	33	7	7.73	8.10E-05	2.30E-03
CCC	regulation of axon regeneration (GO:0048679)	28	5	7.19	1.11E-03	2.52E-02
EMIF-AD	regulation of axon regeneration (GO:0048679)	28	8	10.41	3.86E-06	1.52E-04
CCC	regulation of axonogenesis (GO:0050770)	158	24	6.12	1.61E-11	1.94E-09
EMIF-AD	regulation of axonogenesis (GO:0050770)	158	27	6.23	7.17E-13	7.98E-11
CCC	regulation of B cell activation (GO:0050864)	223	15	2.71	7.35E-04	1.79E-02
EMIF-AD	regulation of B cell activation (GO:0050864)	223	18	2.94	9.08E-05	2.53E-03
CCC	regulation of basement membrane organization (GO:0110011)	11	6	21.98	1.93E-06	9.65E-05
EMIF-AD	regulation of basement membrane organization (GO:0110011)	11	6	19.88	3.40E-06	1.35E-04
CCC	regulation of biological process (GO:0050789)	11806	363	1.24	3.17E-10	3.20E-08
EMIF-AD	regulation of biological process (GO:0050789)	11806	420	1.30	1.25E-16	2.65E-14
CCC	regulation of biological quality (GO:0065008)	3677	160	1.75	4.67E-13	6.91E-11
EMIF-AD	regulation of biological quality (GO:0065008)	3677	193	1.91	8.66E-20	3.09E-17
CCC	regulation of biosynthetic process (GO:0009889)	4163	59	.57	4.04E-07	2.45E-05
EMIF-AD	regulation of biosynthetic process (GO:0009889)	4163	70	.61	1.88E-06	8.06E-05
CCC	regulation of blood coagulation (GO:0030193)	70	21	12.09	3.57E-15	7.67E-13
EMIF-AD	regulation of blood coagulation (GO:0030193)	70	22	11.45	2.63E-15	3.90E-13
CCC	regulation of blood pressure (GO:0008217)	192	13	2.73	1.54E-03	3.29E-02
EMIF-AD	regulation of blood vessel endothelial cell migration (GO:0043535)	91	10	4.00	3.71E-04	8.43E-03
EMIF-AD	regulation of BMP signaling pathway (GO:0030510)	105	11	3.82	2.80E-04	6.72E-03
CCC	regulation of body fluid levels (GO:0050878)	375	37	3.98	8.09E-12	1.01E-09
EMIF-AD	regulation of body fluid levels (GO:0050878)	375	42	4.08	1.65E-13	2.00E-11
CCC	regulation of catalytic activity (GO:0050790)	2373	108	1.83	9.28E-10	8.87E-08
EMIF-AD	regulation of catalytic activity (GO:0050790)	2373	132	2.03	1.01E-14	1.39E-12
CCC	regulation of Cdc42 protein signal transduction (GO:0032489)	8	3	15.11	2.02E-03	4.17E-02
EMIF-AD	regulation of Cdc42 protein signal transduction (GO:0032489)	8	4	18.22	2.10E-04	5.24E-03
CCC	regulation of cell activation (GO:0050865)	741	38	2.07	4.29E-05	1.55E-03
EMIF-AD	regulation of cell activation (GO:0050865)	741	48	2.36	1.15E-07	6.07E-06
CCC	regulation of cell adhesion (GO:0030155)	789	51	2.60	2.48E-09	2.26E-07
EMIF-AD	regulation of cell adhesion (GO:0030155)	789	60	2.77	6.60E-12	6.72E-10
CCC	regulation of cell communication (GO:0010646)	3369	132	1.58	9.43E-08	6.63E-06
EMIF-AD	regulation of cell communication (GO:0010646)	3369	174	1.88	6.46E-17	1.45E-14
CCC	regulation of cell cycle (GO:0051726)	1122	5	.18	2.22E-07	1.47E-05
EMIF-AD	regulation of cell cycle (GO:0051726)	1122	11	.36	5.97E-05	1.76E-03
CCC	regulation of cell cycle phase transition (GO:1901987)	431	1	.09	6.55E-04	1.65E-02
CCC	regulation of cell cycle process (GO:0010564)	715	2	.11	5.63E-06	2.54E-04
EMIF-AD	regulation of cell cycle process (GO:0010564)	715	6	.31	5.84E-04	1.26E-02
CCC	regulation of cell death (GO:0010941)	1654	64	1.56	5.47E-04	1.40E-02
EMIF-AD	regulation of cell death (GO:0010941)	1654	83	1.83	2.13E-07	1.08E-05
CCC	regulation of cell development (GO:0060284)	513	43	3.38	2.22E-11	2.64E-09
EMIF-AD	regulation of cell development (GO:0060284)	513	46	3.27	1.48E-11	1.46E-09
CCC	regulation of cell differentiation (GO:0045595)	1581	82	2.09	6.11E-10	5.98E-08
EMIF-AD	regulation of cell differentiation (GO:0045595)	1581	100	2.30	2.53E-14	3.34E-12
CCC	regulation of cell growth (GO:0001558)	429	28	2.63	7.65E-06	3.33E-04
EMIF-AD	regulation of cell growth (GO:0001558)	429	39	3.31	3.86E-10	3.32E-08
CCC	regulation of cell junction assembly (GO:1901888)	201	26	5.21	5.75E-11	6.44E-09
EMIF-AD	regulation of cell junction assembly (GO:1901888)	201	26	4.71	4.76E-10	3.93E-08
CCC	regulation of cell migration (GO:0030334)	929	64	2.78	8.74E-13	1.25E-10
EMIF-AD	regulation of cell migration (GO:0030334)	929	73	2.86	5.61E-15	7.92E-13
CCC	regulation of cell morphogenesis (GO:0022604)	314	24	3.08	2.92E-06	1.40E-04
EMIF-AD	regulation of cell morphogenesis (GO:0022604)	314	22	2.55	1.12E-04	3.03E-03
CCC	regulation of cell morphogenesis involved in differentiation (GO:0010769)	101	12	4.79	1.93E-05	7.57E-04
EMIF-AD	regulation of cell morphogenesis involved in differentiation (GO:0010769)	101	11	3.97	2.06E-04	5.17E-03
CCC	regulation of cell motility (GO:2000145)	989	66	2.69	1.42E-12	2.01E-10
EMIF-AD	regulation of cell motility (GO:2000145)	989	77	2.84	1.46E-15	2.33E-13
CCC	regulation of cell population proliferation (GO:0042127)	1674	73	1.76	4.33E-06	2.01E-04
EMIF-AD	regulation of cell population proliferation (GO:0042127)	1674	89	1.94	4.44E-09	3.05E-07
CCC	regulation of cell projection organization (GO:0031344)	656	50	3.07	1.21E-11	1.47E-09
EMIF-AD	regulation of cell projection organization (GO:0031344)	656	58	3.22	4.73E-14	6.13E-12
CCC	regulation of cell size (GO:0008361)	190	17	3.61	1.27E-05	5.28E-04
EMIF-AD	regulation of cell size (GO:0008361)	190	22	4.22	6.29E-08	3.45E-06
EMIF-AD	regulation of cell-cell adhesion (GO:0022407)	484	26	1.96	1.87E-03	3.50E-02
CCC	regulation of cell-substrate adhesion (GO:0010810)	219	23	4.23	2.72E-08	2.10E-06
EMIF-AD	regulation of cell-substrate adhesion (GO:0010810)	219	26	4.33	2.48E-09	1.81E-07
CCC	regulation of cellular biosynthetic process (GO:0031326)	4102	54	.53	2.74E-08	2.10E-06
EMIF-AD	regulation of cellular biosynthetic process (GO:0031326)	4102	66	.59	3.14E-07	1.56E-05
CCC	regulation of cellular component biogenesis (GO:0044087)	951	40	1.69	1.94E-03	4.02E-02
EMIF-AD	regulation of cellular component biogenesis (GO:0044087)	951	48	1.84	1.10E-04	3.00E-03
CCC	regulation of cellular component organization (GO:0051128)	2364	111	1.89	8.40E-11	9.14E-09
EMIF-AD	regulation of cellular component organization (GO:0051128)	2364	136	2.10	1.89E-16	3.80E-14
[truncated: 472 more rows]

## Sheet: Supplementary table S5 
Supplementary table S5. Proteins resulting from the PLS-DA multivariate analysis for CCC (164) and EMIF-AD (170) cohorts.
[truncated: 335 more rows]

[truncated: 7 more sheets: Supplementary table S6, Supplementary table 7 , Supplementary table S8, Supplementary table S9, Supplementary table S10 , Supplementary table S11 , Supplementary table S12]
